# Supplementary material for: 3D CRISPR screen in prostate cancer cells reveals PARP inhibitor sensitization through TBL1XR1-SMC3 interaction
Source: Front Oncol. 2022 Nov 29;12:999302. doi: 10.3389/fonc.2022.999302 (PMC9746894; doi:10.3389/fonc.2022.999302)
Supplement: Supplementary Figure 1 — (A) Sanger sequencing results of two mutations in BRCA2 gene. The p.V1810I mutation is a homozygote and the p.TK3030fs is a heterozygote, one allele is WT and another one has a A base insertion. (B) Western blot of CAS9 protein in 22RV1 cells. (C) Cytotoxicity of olaparib in parental 22RV1 and 22RV1_CAS9 cells. (D) Sensitivity in cells with knock out of candidate genes to various doses of olaparib in 2D culture condition. (E) Sensitivity in cells with knock out of candidate genes to various doses of olaparib in 3D culture condition. (F) Proliferation rate of cells with candidate genes KO. Data are mean ± s.e.m., n = 3; *p < 0.05, **p < 0.01, ***p < 0.001, and ****p < 0.0001; n.s., not significant, which were calculated by two-sided t-test between the control (sgNT) and gene-targeting sgRNAs. [file DataSheet_1.zip › Data Sheet 1.CSV]

Gene
WASH1
GenLethalPOLR2L
GPN2
RPS20
GNB2L1
GenLethalPAFAH1B1
POLR2J
GRPEL1
POLR2L
POLR2L
SNRPG
RUVBL1
SNRPF
GPN1
RPL24
GenLethalCDC16
PHAX
RPL19
UBA1
POLD2
HARS
RPS10
SAMM50
BUB3
CCDC84
RPL34
HMGCS1
VCP
PAFAH1B1
SKIV2L2
RPS24
CCT3
DHFR
CCT5
COPS2
RNGTT
DUX4
CCNH
SNRPD3
GPN2
DNAJC9
INTS7
ATP6V0C
POLR2J3
NMT1
CCT4
ATP5A1
ATP6V1B2
GOLGA8H
PHB
CCT5
EXOSC4
HMGCS1
FNTB
HSPA9
YRDC
EIF3D
SKIV2L2
GTPBP4
RANGAP1
DDX21
RPS8
EIF2B3
ZNHIT2
ELL
RPS23
KIAA0391
TANGO6
LOC101060389
WRN
SPDYE2B
NOP58
MYBBP1A
NFS1
PHAX
RPL18A
EXOSC6
SRSF2
SETD1A
RPL27
MED8
HSPD1
CDK4
RCL1
HSD17B12
COPS6
RPSA
NCBP1
TTC27
KPNB1
UTP20
IARS
MARS
RPS17
CDC16
GNB2L1
IMP3
DDX23
MED30
PRPF8
QARS
CBWD5
CENPK
RPL27A
UBE2N
UBA3
YARS
FBL
RUVBL1
SRSF7
EIF5
NUP88
SMARCD1
UBA1
DARS
GenLethalSF3A3
NARFL
HSPE1
POLR2D
EXOSC2
COPS4
CCT7
RPF2
FNTA
RRM1
ILF2
EFTUD2
SSU72
ATP6AP1
GARS
PPIAL4E
RPL7
PWP2
ZBTB8OS
ATP6V0D1
GenLethalPOLR2L
GenLethalGTF2B
IMP4
SPDYE6
KARS
LSM5
WASH1
RPL39
CDK1
EIF6
GMPS
ANAPC11
SPDYE2
GOLGA6L1
ISY1-RAB43
RARS
XRCC5
GNL3
SMC2
LARS
HUWE1
DHX15
VPS25
ANAPC5
USPL1
EIF3I
RPS23
RPS26
ARMC7
GenLethalHSPA9
GMPPB
MED6
RPS19
EIF3C
SNRPD3
GenLethalCDC16
HDAC3
RPP30
SENP6
TUBGCP3
ATP6AP1
ATP5J2
ATP2A2
SUPT6H
ERH
NBPF10
VPS28
RPS29
RABGGTB
ABCB7
ALG2
PSMA3
TUBB
COPA
CDK4
CSTF3
CLP1
SRP54
GART
PFDN2
PAFAH1B1
EIF6
NSA2
NUS1
HSD17B10
NUP85
MAT2A
YARS
OGT
VPS25
RPS8
CPSF3
POLR3A
PSMG3
EIF3CL
CLTC
SPATA5
MCM7
EXOSC2
RPL18
EIF2B5
MAK16
DHX9
SNRNP200
SEC61B
ZNHIT2
PRMT5
RPL31
POLR2F
FAU
DHX36
ERH
LARS
VARS
DNA2
MCM3
NUMA1
POLR3E
MIS18BP1
UTP20
CDK1
NUDT21
NOP14
EIF4A1
RPS15A
DCTN5
USP17L11
SSRP1
DDX59
POLR3H
POLR2D
U2AF2
RAD9A
TXNL4A
RPS12
TICRR
MRPL57
RPS18
TXNL4B
PRPF38B
GOSR2
MED8
SLMO2
TCEB2
HCFC1
RPS6
FBL
NUTF2
SUPT4H1
POP5
DGCR8
MYC
GOLGA6L4
DBR1
HAUS4
SFPQ
ATP5B
METTL16
INTS1
ZNF830
DKC1
DDX47
DNAJC9
CCNB1
FAM157A
PSMA1
SNRPD1
EEF2
PREB
TRAPPC4
PSMC3
IGBP1
RPS15A
PSMC5
SMC4
CFAP20
EIF2B5
LRRC37A3
AFG3L2
RBBP4
RPS3A
PPIAL4F
SF3B5
UBA2
RPS18
POLA2
EXOSC8
TUBA1B
VMP1
PPIAL4E
PSMB7
NCAPD2
GenLethalHSPA5
ERCC3
EED
GenLethalSF3B3
ANAPC2
MED30
GOLGA6L10
LSM5
MED11
CSTF3
POLR3B
TBL3
DIS3
RANGAP1
SRP19
TAF6
SNRNP25
NOP2
PPP1CB
ARCN1
TRRAP
NOL10
TXN
TIMELESS
ECD
ATP6V0B
DCTN5
SAE1
CDK7
DDX54
CENPL
ORC6
COPA
MED17
INTS7
PRPF19
RBM25
RPN2
USP17L24
USP17L19
PRPF19
RPS17
CNOT3
C1orf109
MAD2L1
CENPW
POLR3A
CDC23
BUB3
MIS18A
COX7B
RPS4X
PPIAL4C
ZRSR2
UBA52
ABCF1
CNOT1
ALG1
EIF2B4
NBPF10
USP17L22
SPATA5L1
C21orf59
DDX20
RPS27
TANGO6
TRAPPC11
DHX15
CENPW
RPL37
HARS
CDC16
ATP6V0C
BCAS2
SRSF1
UTP15
PCID2
TP53RK
NARFL
RFC2
NCBP1
CENPK
REXO1L1
YARS2
GOLGA6L4
IPO11
ZNF207
TBC1D3H
QARS
GenLethalPCNA
MINOS1
PRPF40A
NMD3
SFPQ
CPSF4
ERCC2
RPL19
RPL38
EIF5
PAXBP1
SF3B5
CCT3
CHD4
DUX4
EIF3E
CENPM
WDR55
FAM231A
NOP56
MDN1
RAN
LRRC37A3
RBX1
ZNF626
FOXA1
RAN
COPB1
SPDYE6
PSMD1
PHF5A
PCBP1
TCP1
NPIPB3
NLE1
RAD51
AR
ATP6V1B2
NBPF24
WDR70
BARD1
GOSR2
MAT2A
COG3
LSG1
NHP2
UQCRB
NAA50
GNL3
DDX21
CIAO1
RPL31
RPA3
DUT
DHFR
DTL
AHCY
CHMP6
LSM4
PSMD12
PSMA6
HIST2H3C
CHURC1-FNTB
CARS
CLNS1A
NHP2
CEP85
LSM8
SOD1
UBL5
USP17L19
CCNH
ATP2A2
NUP155
KIAA1429
USP39
DDX51
BUD31
WDR82
CAD
WDR12
POLR3H
NARS
TIPIN
PSMB7
RPLP0
GPR89B
TPT1
WDR36
NEK2
SS18L2
MCM3
TAF2
PDS5A
CPSF2
EXOC3
MRPL41
HIST2H3A
MMS19
DARS
GRPEL1
PPIL2
SNRPG
RPAP1
SPDYE2B
POLR1A
NARS
PHB2
INTS4
RPTOR
CKAP5
CAPZB
SYMPK
ATR
RCL1
RBM8A
GEMIN8
CHD4
NDC80
NUP98
RRN3
SMN1
NAA50
YKT6
NOP10
CEBPZ
POP5
RPAIN
LUC7L2
ABCF1
NOTCH2NL
GOLGA6L1
THOC3
CTR9
DHX8
CBWD5
HSPA5
XRCC5
DENR
RPAP2
TRIAP1
ANAPC11
CCT2
PSMB4
NFS1
CIRH1A
KIAA1429
GenLethalHSPA9
CCT6A
SRSF2
PSMA7
NOC2L
TAF1
COX7C
AARS
SF3B1
PES1
RPS19
HIST1H2AI
SAP18
MFAP1
RPS29
WDR43
SUMO2
XPO5
CDK7
WDR77
RBM25
ECT2
RPL26
CCDC84
GenLethalPCNA
SKA3
HSPE1
DDB1
CHMP6
USP17L24
CCND1
CUL3
DDX23
MT2A
VARS
PMPCA
POLE2
MDN1
RPL17
MFAP1
DHX37
ZBTB8OS
GenLethalGTF2B
PRPF4
MED12
EXOSC9
USP17L18
ECD
PPAN
RPL6
HMGB1
U2SURP
CENPM
KCMF1
DHX33
DHX37
EXOSC10
PRIM2
SUZ12
GOLGA8K
SBNO1
RPL5
TRAPPC11
NUP155
RABGGTA
RPL27A
ORAOV1
MTBP
LRR1
DNM1L
CTNNBL1
TFAM
POLR2B
USP7
DAD1
PPIAL4D
IMP4
TBCB
CAMLG
SNRNP25
UMPS
WDR33
CENPI
POLR2I
C2orf27B
TTK
SPRR2E
PPIAL4A
SPDYE3
POLR3E
SNRPF
UBA2
RPS16
PLK1
NUP133
RPL39
CHCHD4
RPS6
CCT6A
MCM4
NUTF2
ZMAT5
PFDN2
POLE
YRDC
ORC1
DTYMK
DHX36
SMC2
TUBB8
USP17L12
TTC27
DYNC1H1
H3F3A
UTP14A
FEN1
PSMG3
RUVBL2
PSMB4
SLC7A6OS
TMEM199
ATP6V1A
MARS
C2orf27B
USP17L18
VPS28
PPIAL4C
GNL3L
ANAPC1
DHX9
RPF1
ATXN10
USP37
GOLGA6L6
SF3B3
EIF4G1
MMS22L
RPL10
GINS1
ORC6
NPIPB3
GINS2
RPL18
SPCS2
PPIAL4A
CHAF1B
NCL
ATP5E
CHERP
DDX54
INO80
ZCRB1
UBL5
RPS10
BRD7
IARS
RPL35A
TIPIN
MCM7
SDHD
NOP14
COA5
STIL
SKA2
GART
CNOT3
COPS6
EXOSC9
NDNL2
TINF2
GADD45GIP1
ATP5J2
DTYMK
RPL14
WDR75
WDR43
USP17L29
MRPS10
CSRNP2
SF3A1
SNRPD1
POLR1A
ATP5B
ATP6V0B
MRPS7
RSL24D1
HIST2H3D
BRF1
LSM7
XPO1
INTS3
MRPL13
RPL35
NUDC
ADSL
POLD1
SUPT5H
EEF1G
PWP1
SF3B3
DCTN4
ZRSR2
FAU
PCNA
SAMM50
DNAJC17
TAF1C
EFTUD2
NUS1
RPP30
EIF3H
VPS51
HARS2
USP7
NUP160
RPF2
PMPCB
HAUS7
WARS
MED29
SNRNP27
RFK
UCHL5
TXNRD1
PELP1
PSMA4
TERF2
GenLethalSF3A3
THOC7
DAP3
NSF
BUB1B
LSM8
UQCRHL
NEDD8
RPL15
ARMC7
RPA3
BTF3
PTCD1
HSPA9
MRPS21
DCAF13
FCF1
KARS
SMNDC1
RBBP6
HSPA5
QRSL1
ERCC2
PPP4C
VPS16
FAM185A
RPS20
TMEM258
FOXD4L3
RPS9
CHERP
RPS28
EPRS
SPDYE2
PCBP1
PDE12
RBMX
DDX10
GLMN
PSMD14
TUBGCP6
PPIAL4G
RPL36
CDC45
GenLethalPAFAH1B1
LOC101060389
SEH1L
XRCC6
PSMB3
RPL27
DPAGT1
PLK1
TBC1D3K
RPS14
HINFP
FAM157A
SMG1
MAK16
TUBGCP2
ATP5D
NUDT17
NBPF15
ROMO1
DDX55
TUBB
RFC2
SHFM1
THAP1
SRSF7
USP9X
KIF26B
TUT1
EIF2B3
NFYB
MCM6
SPC24
POLR3K
ECT2
LSG1
NPIPB9
GEMIN4
RPL21
TAF6
WAPAL
GMPPB
ATP6V1D
GTF2H1
NUP88
CDCA5
ARPC4
DUX2
NAA10
SYS1
CSE1L
CIRH1A
TUBA1C
EIF3I
MRPL17
CARS
RFT1
PREB
RAD51C
SNRPD2
GLE1
CASC5
USP17L27
AARS2
BCL2L2-PABPN1
SBNO1
KPNB1
UTP3
RPAP2
EEF2
NUDCD3
MT2A
PAIP1
PLK4
RTEL1
RPIA
USP17L30
UBE2I
RPL11
EXOSC8
DNAJA3
AQP7
RPA2
EIF3D
FAM157B
HAUS8
HEATR1
NUP93
AARS
TARS
BOP1
BPNT1
ATP5I
PSMC2
ABCB7
SF3B2
CUL3
CBWD3
NMT1
CNOT1
TELO2
RNPC3
RPP21
PPP1CB
NMD3
GFM1
DDX46
USP17L30
TMSB10
MEPCE
SACM1L
GINS2
ANAPC2
MARS2
BARD1
CCNA2
PDPK1
RBBP5
GBF1
SEC13
SRRT
MRPS23
WHAMM
ANAPC4
MED11
TXNL4B
SEC61A1
MIS12
RPL6
SMARCD1
POLR3C
FBXW7
TUBG1
EIF3B
YTHDC1
TIMM44
LUC7L3
EARS2
ATP5J
PPIL2
MRPL38
TMED2
XPO1
RPS27A
LARS2
TUBGCP3
RPS11
RPL34
PAICS
PSMA5
TTF1
KREMEN2
POLR2G
MTG2
RAD1
SYMPK
CHAF1B
DUT
DNAJC11
FNTB
NEDD1
HIST2H3A
RPS24
METTL2B
GPKOW
RPLP2
TAF1C
RPL30
UHRF1
TBC1D3B
PARP8
ATP6V1A
SEC61A1
PRPF8
DPH3
HNRNPU
NUP205
AFG3L2
VPRBP
RPL13
PSMB1
MED6
TXN
POT1
NOL10
PFDN6
TXNL4A
MPHOSPH8
CTSW
RPL4
SDE2
PSMD3
GTF2F2
INTS5
CCT4
SLC35B1
DNMT1
HAUS5
XRCC3
PSMD7
RPL26
GOLGA8N
FOXA1
SMCHD1
FARSB
DHX38
MCM3AP
RARS
BANF1
PLRG1
ELL
RRM2
ORAOV1
PABPC1
MTOR
DYNC1I2
GEMIN6
SRSF1
CGB1
GTF2E2
SLMO2
FTSJ3
UXT
PNO1
MED14
COPS5
RPL37
ZPR1
HEXIM1
EIF3CL
MDM4
PPP1R11
C1orf131
CENPA
COG3
SMU1
IMP3
NAA10
COPS3
SMU1
EIF2S3
EIF4A3
GTF2A2
UXS1
UBE2I
COPZ1
SPRR2B
CXCR2
POLR2J3
OR4F17
ACTR2
DKC1
WDR25
ACACA
USP17L22
ELAC2
CENPI
UXT
CTDP1
INTS1
FARSA
AGPAT5
DCTN1
VPS39
ALG13
LRPPRC
POLR2K
SMG1
MRPL19
RPA2
EIF3B
SETD1A
RSL24D1
C21orf59
TTC1
DUX2
ATP5A1
PRMT1
OSBP
USP39
NSF
EIF4A3
CTCF
TIMELESS
SF3A1
NEDD1
BRCA1
COPS5
MAD2L1
GPN1
ASCC3
ATP6V1G1
WDR61
TTC1
ZMYM2
GOLGA8K
ZC3H8
GTF2A1
SNRPD2
RRP15
DGCR8
EIF3C
MED4
CCT2
RPL5
UPF1
CHAF1A
DCAF13
PRPF38A
MCM4
DCTN6
ZNF830
CPSF3
POLD1
APOBEC1
CCND1
EEF1A1
UTP15
BANP
MAPK7
LAS1L
TBP
GOLGA6L10
PSMA7
TIMM23
TAF4
N6AMT1
NPLOC4
RFC5
RABGGTB
CHURC1-FNTB
LAMTOR2
COX4I1
TAF2
TSR2
RNASEK
PSMC2
AURKA
HINFP
HCFC1
TCP1
TWISTNB
CCT7
POLRMT
PRPF40A
KLF16
TUBGCP5
GOLGA6L6
OBP2A
RRS1
LRR1
PDCD11
PRSS56
APOA2
LSM2
CTDNEP1
RPL17
WDHD1
TPX2
PSMA5
MRPL41
RNPS1
AZGP1
PRPF4B
SUGT1
HNRNPL
DCTN1
RPS25
POLR2C
MTPAP
RPL24
SUGP1
THAP1
EXOSC4
RTCB
RB1CC1
WBP4
DDX27
NCAPH
TOMM20
RPS16
UQCRC1
EIF4A1
CALCB
DIMT1
ILF3
CYCS
SLC25A3
MAD2L1BP
CWC22
PSMB2
DDX18
LSM6
SMARCB1
TFDP1
SDE2
HAUS4
PHB2
NUPL1
TOP2A
CLK2
UTP3
ANKLE2
DYNC1H1
CDC6
DNMT1
KIAA0391
ZNF207
CLTC
ZFP41
NUMA1
TBCC
RAE1
RPL21
NPIPA2
KAT5
ICE2
RCC1
RNPC3
URI1
RPL32
NIP7
RPA1
PLRG1
PCYOX1L
MDM2
GSPT1
MED18
OXA1L
LSM11
ABHD17A
RPS13
USP17L15
RRM1
UBE2M
FAM96B
RRN3
TTC4
POLE
RPL17-C18orf32
SFSWAP
LIN52
TPR
BANF1
FCF1
LSM2
PSMB6
UBR4
DDX51
TERF2
ISG20L2
AURKAIP1
RPP21
NFYC
EIF3E
PELP1
USP8
DDX20
ASH2L
MRPL40
SNRNP35
RRP15
NCBP2
RPS2
PFAS
C15orf41
DDX46
RPS27
TRIM48
RPS26
PFN1
PISD
RBM42
PSMC4
EIF2S3
ELAVL1
RASA4
HIST1H2BN
PCNA
TAF1
INTS4
PPP2R1A
PSMC4
NSA2
NBPF1
ILF2
TBL3
PRELID1
MED20
CDK11B
USP17L25
CTNNBL1
FBXW11
RAE1
RPL10
EIF3F
POLR2J
DHODH
POLR2K
CDC40
CCDC137
NIFK
TCEB2
ELL3
USP17L26
CDK11B
CDC7
POLD2
DCTN2
NACA
BAZ1A
MRPL34
POLD3
RUVBL2
RPL23
POLR2I
HNRNPC
PRG4
EMG1
CHAF1A
TAF8
SUMO2
URI1
NSMCE2
NBPF20
MTRF1L
IL18BP
POLR1C
KRTAP9-4
SCD
EP400
TFB2M
EIF4E
CDC20
DHX8
BRD9
PARG
PWP2
EIF3G
PHB
ERCC3
AGAP5
RBBP8
MRPS22
RNF113A
PPAT
MDM4
AP2M1
H3F3A
SNRNP27
ACTR10
RBM19
GTF3C1
RNF8
EIF2B2
SYS1
RTFDC1
TCEB3CL
PRMT1
TRAPPC8
CCNB1
MVD
SLC35G6
MRPL33
TIMM50
COPS4
EIF2S2
WRN
MIS18BP1
CDC20
RGPD5
SMC4
ZNF407
C12orf66
SMC5
SSX5
FEN1
ISY1
RNF20
DRAP1
SRSF6
OR4K17
PCID2
SRP14
EIF3J
GPKOW
TRNAU1AP
RPAIN
SEC22B
ARPC3
GINS1
DDX10
FARS2
USP17L17
SRBD1
CRCP
CD84
ATP5O
TMPO
CAMLG
URB1
NIPBL
PNPT1
WDR3
NUDC
MRPL27
RPL15
SNAPC2
ATP5H
ERVW-1
POTEB
HNRNPA2B1
RBM22
POTEF
PCYT1A
YME1L1
POM121
GLMP
RRP9
EIF4B
ORC1
EIF5B
IARS2
COPG1
ATP5J
TPX2
MCM6
RPS3
FARSA
CLNS1A
APLNR
IPO13
UTP11L
TOP2A
MRPL2
XPO5
ZBTB10
TOPBP1
SSRP1
FSCN3
AURKAIP1
HAUS7
ZNF778
CWC25
SLC7A8
USP17L20
LSM6
RPL7A
PPP2R3C
SRP54
POLR2F
RPLP0
MED21
RPAP1
NDUFAF1
NPIPB9
ANAPC1
NPIPB6
GOLGA6A
WDR70
EGFR
METTL3
SCFD1
LSM7
RBM39
KIF23
AAMP
OR2T27
EIF3A
POLD3
RPS27A
USO1
GGPS1
RIT1
PAK1IP1
ETF1
PRPF38B
NOC2L
LEFTY2
USP17L25
MED17
PUF60
NDUFB8
TIMM44
MRPL16
GenLethalRPL9
CDC26
IFNA10
GLTSCR2
TYMS
SKP1
NOP58
DDB1
ZWINT
HSD17B12
ROMO1
ARL14
CHD2
SMC1A
DPY30
RPA1
FCRL1
DTL
XRCC2
MED19
TTC33
MRPL46
NCAPD2
DHPS
DYNLRB1
ABT1
NOL9
EXOSC6
SPDL1
TMEM229B
RPL3
DYNLRB1
SF3B6
CDT1
LRRC37A2
RPL38
TAF10
SRSF3
PIKFYVE
HIST1H2BN
MRPS9
SLC25A3
NACA
TAMM41
TBC1D3F
XCL1
ACHE
SBSN
POLR2C
YTHDF3
TPRKB
CCDC86
MGA
NOP56
EIF3H
DDX49
SSR4
LIMK1
ZNF131
EIF2B4
RBM39
DDX1
ASH2L
NDUFA4
EIF4E
SLC25A46
ANAPC15
GAGE2D
MTOR
CSE1L
GMPS
STRAP
BAGE
TUBG1
CHEK1
FES
NPIPA1
CSTF1
SPATA31A3
MRPL53
RPN1
EIF2S1
TBCC
GenLethalHSPA5
OR4F21
DCTN3
CLPP
HMGA1
MRPL11
MED21
SEC16A
BCL2L2-PABPN1
UTP23
GTF2B
UTP6
WBSCR16
ARID1B
ANKRD20A1
MRPL3
UPF1
RPL3
UQCRB
TINF2
RNF187
IFNA5
SEMA4B
HIST1H2AJ
RPS3
DBR1
ATP5C1
GOLGA6C
BRCA2
PPIE
ATP5H
NAE1
TBC1D3B
TAF12
OXA1L
NUP43
GTF2H3
SART3
BRD4
SACM1L
POLG
NOP16
EXOSC7
TRRAP
FDX1L
ZBTB10
SF3B1
RPAP3
THOC1
KIF11
BRIX1
EIF5B
SRRM2
POLG2
PMPCB
RFC3
OR2A7
CCNA2
LOC102724862
NPIPA8
AK4
STIL
WDR36
PMF1-BGLAP
SPDYE1
UBE2V1
NDUFAB1
POLR1B
PBXIP1
POLR2G
DLD
NIFK
EXOC3
RAD9A
THAP11
DNAJC17
FAM96B
ZFR
KRTCAP2
WDR31
METTL14
BORA
TAF1B
GRK7
AAMP
HIST2H2AA4
WDR33
NOL6
PAQR8
VPS13D
HIST2H3C
GLTSCR2
SEPT7
TICRR
PRPF4
RFC1
CNOT10
POLR1B
IARS2
ARIH1
LAMTOR3
ATP5I
YY1
PRPF38A
FNTA
EIF2S1
SF1
LENG8
CHD2
USP17L28
RQCD1
SRSF11
EIF4G2
FGF8
NUP107
RPL32
LSM4
NOL8
WAC
FAIM2
IMMT
UTP18
MRPL21
THOC7
EXOSC10
RBX1
RBM22
RPL23A
CFAP20
ZNF91
PPAT
FOXD4L4
SAP130
SLC38A2
RNF113A
ARAP2
SHQ1
TMA16
SEC61G
TP53RK
ZMAT2
BRAF
NFAM1
RNGTT
MRPS6
ZFC3H1
ICE1
THOC2
ZBED4
CDC73
NPLOC4
TUBGCP2
GTPBP4
ALG2
GPS1
SMG6
MCMBP
RNF40
BAGE2
GPN3
SRRT
MRPL32
C14orf80
NFASC
TTK
SPC25
PGS1
PRPF3
SSR3
SDHB
SF1
SEC61G
ATP6V1D
GNL3L
SRP19
ZNF335
U2SURP
RIOK2
PRELID1
FLYWCH1
NUP214
CHCHD1
SUPT16H
POLR3F
DDX18
PHF5A
CDC23
PISD
OR2T1
NHP2L1
FAM25G
MYC
TWISTNB
GPR89B
CEBPZ
TEX10
RPL8
RPL8
DNAJA1
RBM14
C9orf153
MBD3L5
PTPN11
ATR
ATP6AP2
CDC6
DDX59
PRDM4
SLC4A9
BTF3L4
MRPS5
SNAPC1
ATRAID
SRPK1
TBC1D3
NRF1
SRBD1
TCEB1
ATP1B3
PPIL1
XRN1
TOP1
KCMF1
SPATA31A3
CDK9
MRPL12
DNAJC11
TSG101
KIF4A
CGB8
MRPL43
SRSF3
EEF1G
ATP6AP2
STRC
WDR26
GARS
DCTN3
C15orf41
ZNF208
CUL1
RPS11
NUF2
RBBP4
ATXN10
GOLGA6D
DTD2
TRNT1
TGS1
YEATS4
MRPL42
GOLGA8N
SPC24
CEP350
USP17L20
NEDD8
HTRA2
PDS5A
SNW1
NSMCE4A
NOLC1
TMEM106C
DDX56
HOXA9
TRIM49C
ZNF138
MTIF2
TUBA1B
HOXB8
NAA25
RPL35
POM121
PSMB5
NUDT21
RPL11
HYPK
TRAPPC3
KANSL2
TEDDM1
RRP1
LENG8
EIF3J
LAX1
NOL6
CTDP1
NIP7
VARS2
FARSB
POM121C
NPIPA5
RABIF
CTPS1
FDPS
IMPDH2
SLC2A13
CT47A6
SEC22B
MED26
RIOK2
EIF4B
TSEN34
NPAT
HTATSF1
MRPS16
SRGAP2B
POLR1C
NOC4L
MRPL50
PCGF6
TAF5
ANKRD20A4
MALRD1
DLST
DDA1
ATP6V1H
BRF1
SENP1
NBPF15
RHEB
TMEM258
WDR3
KCNJ8
BUB1
PPIL4
RGPD6
RPL13A
TMEM60
MVK
NOL7
ATAD3C
TTC37
TARDBP
ZC3H13
C2orf68
SUPT4H1
MRPS14
AP2M1
RBM19
ATP8B2
DROSHA
POLR3C
PSMC6
THOC5
RRP12
MASTL
CIAO1
CALCA
PIKFYVE
FOXD4L1
AMIGO3
RNF20
ESCO2
STMN1
CSTF1
MFSD10
PES1
NUP43
TRMT112
MRGBP
RPL7
CDK6
PAXBP1
TUFM
ANAPC4
WRNIP1
YTHDC1
RPL36AL
LYZ
KANSL3
DCTN2
SNRNP70
NKAP
C12orf45
THG1L
RPS4X
MRPS25
TRIM49
COG4
HMGN1
CYC1
HSPD1
CHCHD4
CDK2
ARFRP1
CLGN
CGB5
MRPS30
RPL23A
CPSF2
SASS6
OSGEP
TMEM126B
TROVE2
C8orf58
NOB1
SF3B4
CCR1
LOC101060321
RNMT
BMS1
GUK1
TUBB4A
MRPS6
CDC7
URB1
AP2S1
NOL4L
SUCLG1
SPATA31A1
EEF1A1
GEMIN7
SNF8
C7orf55-LUC7L2
TBC1D3L
TOP1
RBBP5
DCP2
NVL
[truncated: 4,962 more rows]
