# Supplementary material for: 3D CRISPR screen in prostate cancer cells reveals PARP inhibitor sensitization through TBL1XR1-SMC3 interaction
Source: Front Oncol. 2022 Nov 29;12:999302. doi: 10.3389/fonc.2022.999302 (PMC9746894; doi:10.3389/fonc.2022.999302)
Supplement: Supplementary Figure 1 — (A) Sanger sequencing results of two mutations in BRCA2 gene. The p.V1810I mutation is a homozygote and the p.TK3030fs is a heterozygote, one allele is WT and another one has a A base insertion. (B) Western blot of CAS9 protein in 22RV1 cells. (C) Cytotoxicity of olaparib in parental 22RV1 and 22RV1_CAS9 cells. (D) Sensitivity in cells with knock out of candidate genes to various doses of olaparib in 2D culture condition. (E) Sensitivity in cells with knock out of candidate genes to various doses of olaparib in 3D culture condition. (F) Proliferation rate of cells with candidate genes KO. Data are mean ± s.e.m., n = 3; *p < 0.05, **p < 0.01, ***p < 0.001, and ****p < 0.0001; n.s., not significant, which were calculated by two-sided t-test between the control (sgNT) and gene-targeting sgRNAs. [file DataSheet_1.zip › Table 1.XLSX]

## Sheet: Supplementary data_CRISPR scree
	Gene	beta	Z	p	fdr	Reference related to DNA damage/DNA repair/DNA replication
RNASEH2A	RNASEH2A	-1.2083	-6.0771	0	0	Zimmermann, M., et al. (2018). "CRISPR screens identify genomic ribonucleotides as a source of PARP-trapping lesions." Nature 559(7713): 285-289.
SWSAP1	SWSAP1	-1.1106	-5.0186	0	0	Matsuzaki, K., et al. (2019). "Human RAD51 paralogue SWSAP1 fosters RAD51 filament by regulating the anti-recombinase FIGNL1 AAA+ ATPase." Nat Commun 10(1): 1407.
NAMPT	NAMPT	-0.97389	-4.8142	0	0	Gibson, A. E., et al. (2020). "Inhibition of nicotinamide phosphoribosyltransferase (NAMPT) with OT-82 induces DNA damage, cell death, and suppression of tumor growth in preclinical models of Ewing sarcoma." Oncogenesis 9(9): 80.
RNASEH2C	RNASEH2C	-0.9607	-5.3171	0	0	Zimmermann, M., et al. (2018). "CRISPR screens identify genomic ribonucleotides as a source of PARP-trapping lesions." Nature 559(7713): 285-289.
MUS81	MUS81	-0.91558	-4.107	0	0	Boddy, M. N., et al. (2001). "Mus81-Eme1 are essential components of a Holliday junction resolvase." Cell 107(4): 537-548.
LIG1	LIG1	-0.85	-3.9535	0	0	Sallmyr, A., et al. (2020). "Human DNA ligases in replication and repair." DNA Repair (Amst) 93: 102908.
AUNIP	AUNIP	-0.80044	-3.7923	0	0	Lou, J., et al. (2017). "AUNIP/C1orf135 directs DNA double-strand breaks towards the homologous recombination repair pathway." Nat Commun 8(1): 985.
TMEM167A	TMEM167A	-0.79957	-3.3213	0	0
FANCF	FANCF	-0.76784	-4.4749	0	0	Niraj, J., et al. (2019). "The Fanconi Anemia Pathway in Cancer." Annu Rev Cancer Biol 3: 457-478.
C4orf27	C4orf27	-0.76419	-4.0203	0	0	Gibbs-Seymour, I., et al. (2016). "HPF1/C4orf27 Is a PARP-1-Interacting Protein that Regulates PARP-1 ADP-Ribosylation Activity." Mol Cell 62(3): 432-442.
FANCA	FANCA	-0.73926	-4.0161	0	0	Niraj, J., et al. (2019). "The Fanconi Anemia Pathway in Cancer." Annu Rev Cancer Biol 3: 457-478.
MCM9	MCM9	-0.73492	-3.4201	0	0	Traver, S., et al. (2015). "MCM9 Is Required for Mammalian DNA Mismatch Repair." Mol Cell 59(5): 831-839.
RAD54L	RAD54L	-0.72964	-3.6248	0	0	Mun, J. Y., et al. (2020). "E2F1 Promotes Progression of Bladder Cancer by Modulating RAD54L Involved in Homologous Recombination Repair." Int J Mol Sci 21(23).
TBL1XR1	TBL1XR1	-0.72209	-3.7464	0	0
MORN2	MORN2	-0.71824	-3.5089	0	0
CDK12	CDK12	-0.70345	-3.5499	0	0	Dubbury, S. J., et al. (2018). "CDK12 regulates DNA repair genes by suppressing intronic polyadenylation." Nature 564(7734): 141-145.
RNF168	RNF168	-0.70174	-2.6068	0	0	Doil, C., et al. (2009). "RNF168 binds and amplifies ubiquitin conjugates on damaged chromosomes to allow accumulation of repair proteins." Cell 136(3): 435-446.
NPIPA2	NPIPA2	-0.6847	-1.7422	0	0
TOPBP1	TOPBP1	-0.6596	-3.368	0	0	Yamane, K., et al. (2002). "A DNA damage-regulated BRCT-containing protein, TopBP1, is required for cell survival." Mol Cell Biol 22(2): 555-566.
EIF3L	EIF3L	-0.65065	-4.1236	0	0
LIG3	LIG3	-0.64807	-3.6418	0	0	Sallmyr, A., et al. (2020). "Human DNA ligases in replication and repair." DNA Repair (Amst) 93: 102908.
ATM	ATM	-0.64275	-3.8426	0	0	Burma, S., et al. (2001). "ATM phosphorylates histone H2AX in response to DNA double-strand breaks." J Biol Chem 276(45): 42462-42467.
CEBPZ	CEBPZ	-0.63342	-2.3796	0	0
ATP6V1G3	ATP6V1G3	-0.62966	-3.5569	0	0
FANCL	FANCL	-0.61551	-3.0254	0	0	Niraj, J., et al. (2019). "The Fanconi Anemia Pathway in Cancer." Annu Rev Cancer Biol 3: 457-478.
RPL22L1	RPL22L1	-0.61162	-2.1935	0	0	Rao, S., et al. (2019). "RPL22L1 induction in colorectal cancer is associated with poor prognosis and 5-FU resistance." PLoS One 14(10): e0222392.
RPS13	RPS13	-0.6078	-1.2885	0	0
GINS3	GINS3	-0.60497	-3.0611	0	0	McQuaid, M. E., et al. (2022). "Hypomorphic GINS3 variants alter DNA replication and cause Meier-Gorlin syndrome." JCI Insight 7(10).
RPEL1	RPEL1	-0.60453	-3.1841	0	0
EXO1	EXO1	-0.60195	-3.1001	0	0	Zhu, Z., et al. (2008). "Sgs1 helicase and two nucleases Dna2 and Exo1 resect DNA double-strand break ends." Cell 134(6): 981-994.
SLC5A7	SLC5A7	-0.6014	-3.6139	0	0
POLB	POLB	-0.5995	-2.936	0	0	Sobol, R. W. (2012). "Genome instability caused by a germline mutation in the human DNA repair gene POLB." PLoS Genet 8(11): e1003086.
RNASEH2B	RNASEH2B	-0.59615	-2.3266	0	0	Zimmermann, M., et al. (2018). "CRISPR screens identify genomic ribonucleotides as a source of PARP-trapping lesions." Nature 559(7713): 285-289.
UNC93B1	UNC93B1	-0.59263	-2.8434	0	0
RNF169	RNF169	-0.58934	-3.4609	5.17e-05	0.0089286	Poulsen, M., et al. (2012). "Human RNF169 is a negative regulator of the ubiquitin-dependent response to DNA double-strand breaks." J Cell Biol 197(2): 189-199.
MND1	MND1	-0.58867	-3.4893	5.17e-05	0.0089286	Zierhut, C., et al. (2004). "Mnd1 is required for meiotic interhomolog repair." Curr Biol 14(9): 752-762.
FANCB	FANCB	-0.5844	-2.8322	0.00015503	0.020408	Niraj, J., et al. (2019). "The Fanconi Anemia Pathway in Cancer." Annu Rev Cancer Biol 3: 457-478.
LETMD1	LETMD1	-0.58372	-3.7908	0.00015503	0.020408
IKBKAP	IKBKAP	-0.58055	-3.2718	0.00025838	0.03125	Lin, F. J., et al. (2013). "Ikbkap/Elp1 deficiency causes male infertility by disrupting meiotic progression." PLoS Genet 9(5): e1003516.
ATAD5	ATAD5	-0.57875	-3.2446	0.00025838	0.03125	Giovannini, S., et al. (2020). "ATAD5 deficiency alters DNA damage metabolism and sensitizes cells to PARP inhibition." Nucleic Acids Res 48(9): 4928-4939.
C17orf53	C17orf53	-0.57669	-3.55	0.00025838	0.03125	Wang, C., et al. (2020). "C17orf53 is identified as a novel gene involved in inter-strand crosslink repair." DNA Repair (Amst) 95: 102946.
LONP1	LONP1	-0.56913	-2.5497	0.00041342	0.043956
ZFYVE9	ZFYVE9	-0.56689	-3.4232	0.00041342	0.043956
UBE2Q1	UBE2Q1	-0.56592	-3.3885	0.00041342	0.043956
CCSER1	CCSER1	-0.56174	-2.9881	0.00051677	0.049505
HLA-DQA2	HLA-DQA2	-0.56168	-2.8672	0.00051677	0.049505
MCU	MCU	-0.55583	-3.142	0.00062012	0.056604
UBE2T	UBE2T	-0.55542	-3.1622	0.00062012	0.056604
PTEN	PTEN	-0.55438	-3.0473	0.00062012	0.056604
ARID2	ARID2	-0.55401	-2.3514	0.00062012	0.056604
RPL41	RPL41	-0.55373	-2.2923	0.00062012	0.056604
TCEA1	TCEA1	-0.5517	-2.9858	0.00062012	0.056604
SLC18B1	SLC18B1	-0.54559	-3.5235	0.00072348	0.061135
BCHE	BCHE	-0.54366	-2.7991	0.00072348	0.061135
SMARCA5	SMARCA5	-0.54124	-3.0618	0.00072348	0.061135
PAGR1	PAGR1	-0.53909	-2.6426	0.00072348	0.061135
CENPN	CENPN	-0.53877	-2.1494	0.00072348	0.061135
SLX4	SLX4	-0.53855	-2.9808	0.00072348	0.061135
CERS1	CERS1	-0.53481	-2.7599	0.00072348	0.061135
MAU2	MAU2	-0.5342	-3.6894	0.00072348	0.061135
MOCS3	MOCS3	-0.53345	-3.2245	0.00072348	0.061135
2022-09-05	2022-09-05	-0.5334	-2.476	0.00072348	0.061135
DHX29	DHX29	-0.5314	-2.3926	0.00077515	0.063291
XKR4	XKR4	-0.53043	-2.6845	0.00077515	0.063291
NALCN	NALCN	-0.52979	-2.931	0.00077515	0.063291
CEMP1	CEMP1	-0.52646	-3.0595	0.00082683	0.066667
TMEM102	TMEM102	-0.52464	-3.1513	0.0010335	0.074627
CDK2AP2	CDK2AP2	-0.52453	-3.163	0.0010335	0.074627
C17orf58	C17orf58	-0.52265	-1.886	0.0011369	0.081181
ISPD	ISPD	-0.52244	-2.5395	0.0011369	0.081181
SNX32	SNX32	-0.52218	-2.6876	0.0011369	0.081181
FAAH	FAAH	-0.51906	-3.6867	0.0011886	0.082437
HAUS3	HAUS3	-0.51615	-1.6902	0.0012402	0.083624
C19orf40	C19orf40	-0.51586	-2.0887	0.0012402	0.083624
SLC25A37	SLC25A37	-0.51395	-2.5396	0.0013436	0.089041
PLIN4	PLIN4	-0.51349	-3.0649	0.0013436	0.089041
RIF1	RIF1	-0.5134	-2.8657	0.0013436	0.089041
GLRX	GLRX	-0.50801	-3.0999	0.0014986	0.090343
WDR76	WDR76	-0.50662	-3.4135	0.0014986	0.090343
AZIN1	AZIN1	-0.50448	-2.6334	0.0015503	0.090361
FANCE	FANCE	-0.50435	-3.6912	0.001602	0.092814
CPNE9	CPNE9	-0.50107	-3.1444	0.0018087	0.096685
PROB1	PROB1	-0.50063	-2.942	0.0018087	0.096685
KDELR2	KDELR2	-0.50036	-2.6	0.0018604	0.097561
GNPNAT1	GNPNAT1	-0.50018	-2.2056	0.0018604	0.097561
ZKSCAN8	ZKSCAN8	-0.49667	-2.8428	0.001912	0.09973
F3	F3	-0.49287	-3.0384	0.0020154	0.10263
SSR1	SSR1	-0.49093	-2.7913	0.0020671	0.10336
FANCD2	FANCD2	-0.49055	-3.6296	0.0020671	0.10336
ZNF420	ZNF420	-0.49023	-2.5759	0.0020671	0.10336
USP20	USP20	-0.48812	-2.716	0.0020671	0.10336
HELLS	HELLS	-0.48778	-2.9136	0.0021188	0.10486
CCDC66	CCDC66	-0.48284	-3.105	0.0025322	0.11239
PYGL	PYGL	-0.48233	-2.4564	0.0025322	0.11239
SIAH1	SIAH1	-0.48179	-2.4739	0.0025322	0.11239
FANCI	FANCI	-0.47733	-2.9964	0.0027906	0.12108
MTERF2	MTERF2	-0.47722	-2.2897	0.0028422	0.12304
ROCK1	ROCK1	-0.4758	-2.8287	0.0029973	0.12708
KCNN4	KCNN4	-0.47443	-3.8168	0.0030489	0.12708
POM121L12	POM121L12	-0.47428	-2.7065	0.0030489	0.12708
TATDN1	TATDN1	-0.47321	-2.9139	0.0031006	0.12708
CDS1	CDS1	-0.47269	-3.1568	0.0031006	0.12708
DONSON	DONSON	-0.47152	-1.3543	0.0031523	0.12708
NNT	NNT	-0.4675	-2.6968	0.0035657	0.13718
STOX1	STOX1	-0.46644	-2.9632	0.0035657	0.13718
SUPV3L1	SUPV3L1	-0.46608	-2.1083	0.0035657	0.13718
CYP2J2	CYP2J2	-0.46583	-2.9072	0.0036691	0.14087
GNG12	GNG12	-0.46217	-3.5074	0.0039791	0.15039
DDX3X	DDX3X	-0.46009	-3.0455	0.0041342	0.15254
NPM1	NPM1	-0.45857	-1.6389	0.0042375	0.15327
RAD21	RAD21	-0.45829	-1.0401	0.0042375	0.15327
NUP54	NUP54	-0.45826	-2.7322	0.0042375	0.15327
FAM98B	FAM98B	-0.45764	-2.5304	0.0043925	0.15683
MFN2	MFN2	-0.45741	-1.1549	0.0043925	0.15683
HIST2H2AC	HIST2H2AC	-0.45382	-1.8105	0.0047026	0.15965
ZNF587B	ZNF587B	-0.45256	-2.9697	0.004806	0.16007
UQCRH	UQCRH	-0.45134	-0.91957	0.0049093	0.16212
PRKAG1	PRKAG1	-0.45015	-2.771	0.0050127	0.16358
JMJD7	JMJD7	-0.44838	-3.3956	0.0052194	0.16667
FMR1NB	FMR1NB	-0.44742	-2.8895	0.0052194	0.16667
TIPRL	TIPRL	-0.44564	-2.3696	0.0053227	0.16775
STOML1	STOML1	-0.44525	-2.3601	0.0054261	0.16827
NDUFS5	NDUFS5	-0.44206	-2.5868	0.0058912	0.17812
DIRC1	DIRC1	-0.43998	-2.5401	0.0060462	0.18083
ABCB11	ABCB11	-0.4387	-2.6128	0.0061496	0.18265
LECT1	LECT1	-0.43702	-2.567	0.0065113	0.18567
PPID	PPID	-0.43688	-2.9302	0.006563	0.18567
OR1B1	OR1B1	-0.43543	-2.4207	0.006718	0.18868
DIO3	DIO3	-0.43148	-2.5471	0.0072348	0.19444
RACGAP1	RACGAP1	-0.4308	-2.4655	0.0074932	0.196
BIK	BIK	-0.43075	-2.4688	0.0075448	0.196
PPM1G	PPM1G	-0.43021	-2.5391	0.0075448	0.196
ACP2	ACP2	-0.42845	-3.4286	0.0078032	0.2
TSR1	TSR1	-0.428	-1.5905	0.0078032	0.2
CDKL4	CDKL4	-0.42774	-2.6061	0.0080099	0.20235
IKBIP	IKBIP	-0.42663	-2.5674	0.00832	0.20694
PIP4K2B	PIP4K2B	-0.42617	-2.237	0.0084233	0.20817
TEX35	TEX35	-0.42547	-2.4066	0.0085267	0.21013
C12orf40	C12orf40	-0.42227	-1.9652	0.0089918	0.21271
MEIKIN	MEIKIN	-0.42178	-3.2055	0.0091985	0.21538
C7orf55	C7orf55	-0.42165	-2.5259	0.0092502	0.21538
KL	KL	-0.4213	-3.3512	0.0094052	0.21538
NAA60	NAA60	-0.42119	-2.5182	0.0094052	0.21538
DPH5	DPH5	-0.42102	-3.2384	0.0094052	0.21538
RANBP9	RANBP9	-0.42076	-2.9257	0.0094052	0.21538
GABPB2	GABPB2	-0.4204	-2.5423	0.0094052	0.21538
NDUFAF3	NDUFAF3	-0.42026	-2.5877	0.0094052	0.21538
FMO1	FMO1	-0.42011	-2.1835	0.0095086	0.21628
PMS1	PMS1	-0.41923	-2.6872	0.0097669	0.21802
SLC7A6OS	SLC7A6OS	-0.4174	-1.8922	0.0099736	0.21802
DDX11	DDX11	-0.41721	-2.8367	0.0099736	0.21802
C20orf203	C20orf203	-0.41682	-2.6374	0.010025	0.21802
DNTTIP2	DNTTIP2	-0.41617	-2.2435	0.010232	0.21916
ZAK	ZAK	-0.41596	-2.8086	0.010284	0.21916
CLASRP	CLASRP	-0.41548	-2.8357	0.010387	0.2198
ATXN7L3	ATXN7L3	-0.41535	-2.6537	0.010387	0.2198
TRIT1	TRIT1	-0.41488	-1.9234	0.010542	0.21987
DRC1	DRC1	-0.41462	-2.4829	0.010594	0.21987
SUSD2	SUSD2	-0.41411	-2.9433	0.010645	0.21987
MSR1	MSR1	-0.4133	-2.3928	0.010852	0.22152
C6orf222	C6orf222	-0.41326	-2.702	0.010852	0.22152
IL12RB2	IL12RB2	-0.41292	-2.9552	0.010904	0.22234
TDP1	TDP1	-0.41215	-2.6886	0.011059	0.22455
CYBB	CYBB	-0.41178	-2.5654	0.011162	0.22571
MCM8	MCM8	-0.4107	-2.4204	0.011214	0.22577
LRRC16B	LRRC16B	-0.40888	-2.3697	0.011472	0.22769
CRYM	CRYM	-0.4064	-2.6017	0.011731	0.23187
ARL6IP1	ARL6IP1	-0.40623	-2.3133	0.011782	0.23207
PGD	PGD	-0.40614	-2.9378	0.011782	0.23207
RNF152	RNF152	-0.40597	-2.3657	0.011886	0.23207
ZNF473	ZNF473	-0.40502	-3.3375	0.012041	0.23207
YTHDF2	YTHDF2	-0.40454	-2.6542	0.012144	0.2329
TPST1	TPST1	-0.4039	-2.4197	0.012196	0.2332
RAB30	RAB30	-0.40291	-2.2052	0.012351	0.23433
MKLN1	MKLN1	-0.40288	-2.7938	0.012351	0.23433
KIF7	KIF7	-0.40287	-2.7003	0.012351	0.23433
TCL1B	TCL1B	-0.40254	-2.764	0.012351	0.23433
BEST4	BEST4	-0.40045	-1.5939	0.013023	0.23792
LAMP2	LAMP2	-0.40002	-2.4656	0.013126	0.23792
PIAS4	PIAS4	-0.4	-2.0993	0.013126	0.23792
ADAP1	ADAP1	-0.39976	-2.1681	0.013178	0.23792
IRF7	IRF7	-0.39963	-2.8252	0.013229	0.23792
WDR13	WDR13	-0.39927	-2.4698	0.013384	0.23981
DRD1	DRD1	-0.39878	-2.2871	0.013539	0.24059
OTOGL	OTOGL	-0.39875	-2.5077	0.013539	0.24059
MANF	MANF	-0.39839	-1.7749	0.013643	0.24132
TCP11X2	TCP11X2	-0.39806	-2.9903	0.013746	0.24204
KCNS3	KCNS3	-0.39606	-2.8516	0.014418	0.24978
KCNJ9	KCNJ9	-0.39587	-1.7732	0.014521	0.25067
HOMER3	HOMER3	-0.39565	-2.7152	0.014521	0.25067
RNF146	RNF146	-0.39549	-2.0576	0.014625	0.25111
SAMD4B	SAMD4B	-0.3954	-2.2138	0.014625	0.25111
CRYGC	CRYGC	-0.39475	-2.1835	0.014676	0.25111
TMF1	TMF1	-0.39464	-2.6098	0.014676	0.25111
ASIC1	ASIC1	-0.3938	-1.9982	0.014935	0.25217
PSPH	PSPH	-0.39373	-2.57	0.014935	0.25217
DAGLA	DAGLA	-0.39347	-2.445	0.015038	0.2526
ASL	ASL	-0.39219	-1.7139	0.015451	0.25599
HIST3H2A	HIST3H2A	-0.39093	-1.9612	0.015968	0.25783
LIX1L	LIX1L	-0.3905	-2.3772	0.016072	0.25783
POGZ	POGZ	-0.39022	-2.4888	0.016072	0.25783
PPY	PPY	-0.38941	-2.3189	0.016175	0.25783
COPS8	COPS8	-0.38861	-1.1432	0.016382	0.25917
PNPO	PNPO	-0.38807	-2.1494	0.016588	0.26076
SFRP2	SFRP2	-0.38795	-2.6192	0.016692	0.26196
SMCO2	SMCO2	-0.38721	-2.1436	0.017002	0.26447
SLC35B3	SLC35B3	-0.38651	-2.4983	0.017208	0.26597
C1orf21	C1orf21	-0.38646	-3.4445	0.01726	0.26608
SETD7	SETD7	-0.38524	-3.2432	0.017674	0.26845
ACER3	ACER3	-0.38495	-1.9691	0.017932	0.26983
IRF9	IRF9	-0.3847	-2.6404	0.018087	0.27042
PABPN1	PABPN1	-0.38422	-2.4855	0.018242	0.27091
SLC35G1	SLC35G1	-0.38413	-2.6944	0.018242	0.27091
MPHOSPH6	MPHOSPH6	-0.38369	-2.5605	0.018242	0.27091
HIST2H4A	HIST2H4A	-0.38255	-1.8528	0.018759	0.27668
EPGN	EPGN	-0.38245	-2.5976	0.018759	0.27668
FAIM3	FAIM3	-0.38213	-2.2568	0.018965	0.2793
NAT6	NAT6	-0.38209	-2.595	0.019017	0.27964
AKT1S1	AKT1S1	-0.38206	-3.0823	0.019017	0.27964
ATCAY	ATCAY	-0.38168	-2.5443	0.019172	0.28064
NUDT16	NUDT16	-0.38156	-2.5056	0.019275	0.28155
KCNRG	KCNRG	-0.38121	-2.1607	0.019431	0.28155
CHTF8	CHTF8	-0.38105	-2.7527	0.019534	0.28178
MTA3	MTA3	-0.38031	-2.3666	0.019741	0.28188
ACOX2	ACOX2	-0.38017	-2.0287	0.019792	0.28188
NDUFAF5	NDUFAF5	-0.38001	-2.6418	0.019896	0.28188
PADI3	PADI3	-0.37988	-2.434	0.019999	0.28188
MICALCL	MICALCL	-0.37938	-3.3796	0.020051	0.28188
NBPF9	NBPF9	-0.37917	-0.60784	0.020102	0.28188
MTF2	MTF2	-0.3789	-2.9354	0.020102	0.28188
SLC35E1	SLC35E1	-0.37866	-2.6045	0.020102	0.28188
APBA2	APBA2	-0.37845	-1.9403	0.020154	0.28211
MAP2K6	MAP2K6	-0.37782	-2.8409	0.020722	0.28401
OCLM	OCLM	-0.37763	-2.1786	0.020774	0.28401
DFNB31	DFNB31	-0.37754	-2.5537	0.020774	0.28401
RASGEF1C	RASGEF1C	-0.37752	-2.397	0.020774	0.28401
ADH5	ADH5	-0.37699	-2.2376	0.021136	0.28462
KRT74	KRT74	-0.37668	-2.3301	0.021136	0.28462
RGPD1	RGPD1	-0.37586	-2.0774	0.021188	0.28472
C15orf53	C15orf53	-0.37582	-1.95	0.021188	0.28472
GOLGA8J	GOLGA8J	-0.37455	-1.6233	0.021756	0.28773
CRTC1	CRTC1	-0.37435	-3.4389	0.021808	0.28773
ADAT2	ADAT2	-0.37424	-2.3268	0.021859	0.28773
ALYREF	ALYREF	-0.37329	-1.2125	0.022169	0.28773
PBX3	PBX3	-0.37316	-2.4407	0.022169	0.28773
OR4D1	OR4D1	-0.37306	-2.2779	0.022169	0.28773
FASTK	FASTK	-0.37302	-2.667	0.022169	0.28773
UBE2K	UBE2K	-0.3725	-2.3085	0.022686	0.2889
CCDC8	CCDC8	-0.37175	-1.6453	0.023151	0.28967
RFWD2	RFWD2	-0.37154	-2.1793	0.023203	0.28967
ERO1L	ERO1L	-0.37149	-1.7751	0.023255	0.28967
ETV3	ETV3	-0.37114	-2.3367	0.02341	0.28967
COBLL1	COBLL1	-0.37103	-2.2015	0.02341	0.28967
NAGPA	NAGPA	-0.37102	-2.6575	0.02341	0.28967
TCEAL6	TCEAL6	-0.371	-2.6483	0.02341	0.28967
HIST1H3I	HIST1H3I	-0.37086	-1.9887	0.023668	0.28967
DNAJC2	DNAJC2	-0.37071	-2.2332	0.023771	0.28967
TM2D2	TM2D2	-0.37062	-2.3384	0.023875	0.2902
PLB1	PLB1	-0.37011	-2.1153	0.024236	0.29236
ZNF221	ZNF221	-0.36984	-3.1821	0.024288	0.29236
RALGAPB	RALGAPB	-0.36965	-2.967	0.024288	0.29236
TMPRSS11B	TMPRSS11B	-0.3695	-2.5912	0.024288	0.29236
OMD	OMD	-0.36932	-1.6794	0.024288	0.29236
GGA3	GGA3	-0.36923	-1.7087	0.024288	0.29236
USP17L5	USP17L5	-0.36841	-1.4226	0.025012	0.29348
ZNF675	ZNF675	-0.36781	-1.8852	0.025218	0.29348
NBN	NBN	-0.36762	-1.5693	0.025218	0.29348
MCPH1	MCPH1	-0.36754	-2.5194	0.025218	0.29348
IGF2BP1	IGF2BP1	-0.3674	-2.2303	0.025218	0.29348
YPEL5	YPEL5	-0.36737	-1.8368	0.02527	0.29348
H2AFB3	H2AFB3	-0.36716	-2.4562	0.025425	0.29356
TREX1	TREX1	-0.36676	-2.7663	0.025528	0.29457
SVOPL	SVOPL	-0.36672	-2.2601	0.02558	0.29478
CENPP	CENPP	-0.3666	-2.0539	0.025632	0.29478
C2orf66	C2orf66	-0.36638	-2.2052	0.025735	0.2952
DUS1L	DUS1L	-0.36612	-2.7966	0.025942	0.29704
GCSAM	GCSAM	-0.36597	-2.9033	0.025993	0.29746
PTPN2	PTPN2	-0.36563	-2.4925	0.0262	0.29841
TRH	TRH	-0.36535	-2.1432	0.026355	0.29912
PIGX	PIGX	-0.36501	-2.4293	0.026562	0.30023
DAZL	DAZL	-0.36455	-2.2112	0.02682	0.30245
FPR1	FPR1	-0.36399	-2.5587	0.027182	0.303
NFATC2IP	NFATC2IP	-0.3638	-1.7152	0.027389	0.30338
KRTAP4-2	KRTAP4-2	-0.36377	-1.8644	0.027389	0.30338
POMP	POMP	-0.3635	-2.3418	0.027492	0.30435
IFIT2	IFIT2	-0.3634	-2.1583	0.027544	0.3044
SPDL1	SPDL1	-0.36296	-1.1945	0.027751	0.30616
ATF1	ATF1	-0.36281	-1.877	0.027854	0.30699
FAM19A4	FAM19A4	-0.36239	-2.1912	0.028164	0.30739
CASP8	CASP8	-0.36237	-3.0942	0.028164	0.30739
OR5H14	OR5H14	-0.36235	-2.4737	0.028164	0.30739
LDB1	LDB1	-0.36215	-2.1255	0.028319	0.30891
THRB	THRB	-0.36205	-2.1095	0.028577	0.3095
DCTPP1	DCTPP1	-0.36203	-2.3183	0.028577	0.3095
CMTR2	CMTR2	-0.36189	-3.9195	0.028629	0.3095
GOLGA1	GOLGA1	-0.36187	-2.3579	0.028629	0.3095
ZNF747	ZNF747	-0.36171	-2.4057	0.028629	0.3095
FUS	FUS	-0.36125	-2.0893	0.029042	0.31222
APPL2	APPL2	-0.3611	-2.7586	0.029146	0.31229
AIF1	AIF1	-0.36109	-2.214	0.029146	0.31229
SMDT1	SMDT1	-0.36025	-1.3778	0.029404	0.31348
CCDC27	CCDC27	-0.35987	-2.25	0.029611	0.31348
RAB40A	RAB40A	-0.35986	-1.5421	0.029611	0.31348
FOXD3	FOXD3	-0.35983	-2.0619	0.029611	0.31348
ZNF410	ZNF410	-0.3594	-1.8852	0.029611	0.31348
FAM177A1	FAM177A1	-0.35935	-2.4822	0.029611	0.31348
WDR74	WDR74	-0.3593	-1.349	0.029611	0.31348
HEATR4	HEATR4	-0.35925	-1.82	0.029663	0.31348
EIF4E2	EIF4E2	-0.35903	-2.304	0.029818	0.31348
THAP10	THAP10	-0.35863	-2.4557	0.030024	0.31388
FGD4	FGD4	-0.35854	-2.2176	0.030076	0.31395
NCR3	NCR3	-0.35804	-2.4866	0.030283	0.31497
SH3RF1	SH3RF1	-0.35793	-2.3517	0.030438	0.31497
HDHD3	HDHD3	-0.35789	-2.927	0.030489	0.315
PRSS35	PRSS35	-0.35777	-2.649	0.030541	0.31537
CD300LG	CD300LG	-0.35739	-1.8284	0.030851	0.31674
GBE1	GBE1	-0.35736	-2.1551	0.030903	0.31674
OR51A4	OR51A4	-0.35727	-2.6196	0.030954	0.3171
TLCD1	TLCD1	-0.35708	-2.8583	0.03111	0.31734
FZD3	FZD3	-0.35707	-2.5734	0.03111	0.31734
OSBP2	OSBP2	-0.35704	-2.7717	0.03111	0.31734
IZUMO2	IZUMO2	-0.35682	-2.3261	0.031213	0.31741
GFRA2	GFRA2	-0.35667	-1.8524	0.031265	0.31741
TRAF2	TRAF2	-0.35663	-2.7541	0.031316	0.31741
ZNF735	ZNF735	-0.35636	-1.8262	0.031471	0.31741
CHAMP1	CHAMP1	-0.35615	-1.6035	0.031523	0.31741
KRCC1	KRCC1	-0.35611	-1.8932	0.031575	0.31741
SLC22A20	SLC22A20	-0.35588	-2.5752	0.03173	0.31741
SNX6	SNX6	-0.35565	-2.3909	0.031781	0.31741
MIPOL1	MIPOL1	-0.35563	-2.3212	0.031781	0.31741
SPIN4	SPIN4	-0.35561	-1.9769	0.031781	0.31741
ZDHHC3	ZDHHC3	-0.35521	-2.2019	0.031833	0.31741
OR2V1	OR2V1	-0.3551	-2.2523	0.031936	0.31741
FHL3	FHL3	-0.3551	-2.1029	0.031936	0.31741
SF3A3	SF3A3	-0.35507	-0.93075	0.031936	0.31741
TNFAIP1	TNFAIP1	-0.35496	-2.8639	0.031988	0.31776
OPN1SW	OPN1SW	-0.35451	-3.3008	0.032298	0.31937
PRPH	PRPH	-0.35425	-2.9014	0.032556	0.32143
MMP28	MMP28	-0.35385	-3.0603	0.03297	0.32387
FCGR1A	FCGR1A	-0.35378	-2.2052	0.03297	0.32387
CRIP3	CRIP3	-0.35373	-2.231	0.03297	0.32387
PLK3	PLK3	-0.35366	-2.7956	0.033022	0.32387
TRIM3	TRIM3	-0.35335	-1.9629	0.033228	0.32475
SERPINB6	SERPINB6	-0.35332	-1.9403	0.033228	0.32475
C15orf26	C15orf26	-0.35308	-2.5205	0.033435	0.32578
SACS	SACS	-0.35295	-2.3424	0.033487	0.32612
OR5P2	OR5P2	-0.3518	-2.5911	0.034158	0.32951
MYCBP2	MYCBP2	-0.35145	-2.0615	0.034365	0.32971
RAD51B	RAD51B	-0.3514	-1.5651	0.034417	0.32971
ARRDC5	ARRDC5	-0.35129	-2.0482	0.03452	0.33004
CD3D	CD3D	-0.34985	-2.3006	0.035554	0.33544
NSL1	NSL1	-0.34961	-1.4456	0.035605	0.33544
SMIM14	SMIM14	-0.34864	-2.5992	0.035967	0.33672
DNAJB4	DNAJB4	-0.34847	-2.7237	0.036122	0.33719
VIT	VIT	-0.34837	-2.7681	0.036174	0.33735
HIST1H2BI	HIST1H2BI	-0.34794	-1.6615	0.036639	0.33972
ATRIP	ATRIP	-0.34776	-1.2111	0.036742	0.33997
POMC	POMC	-0.34774	-2.6302	0.036742	0.33997
HIST1H1E	HIST1H1E	-0.34736	-2.3371	0.037001	0.33997
CD70	CD70	-0.34733	-2.3298	0.037052	0.33997
FOXA3	FOXA3	-0.34654	-2.4412	0.037466	0.34229
COX8A	COX8A	-0.34638	-2.7555	0.037569	0.34244
OR10A2	OR10A2	-0.34575	-1.9129	0.038138	0.34628
EPB42	EPB42	-0.34551	-1.8515	0.038396	0.34628
OR10X1	OR10X1	-0.34504	-2.3221	0.038603	0.34628
IRF8	IRF8	-0.345	-2.9236	0.038603	0.34628
CELF1	CELF1	-0.34487	-2.4862	0.038706	0.34628
LRRC42	LRRC42	-0.34483	-2.4025	0.038706	0.34628
FAM76B	FAM76B	-0.34483	-1.8239	0.038706	0.34628
TBCCD1	TBCCD1	-0.34403	-1.8217	0.038964	0.34699
PPP2R4	PPP2R4	-0.34402	-2.1416	0.038964	0.34699
PABPC1L2B	PABPC1L2B	-0.3439	-1.7156	0.039068	0.34721
ACSL1	ACSL1	-0.34357	-1.9679	0.039429	0.34757
EML5	EML5	-0.34334	-2.3485	0.039533	0.34757
C17orf70	C17orf70	-0.34329	-1.3359	0.039585	0.34787
CD200R1L	CD200R1L	-0.34289	-2.0922	0.039843	0.34817
RAB40AL	RAB40AL	-0.34285	-1.9296	0.039895	0.34817
XRCC1	XRCC1	-0.34279	-1.9873	0.039895	0.34817
SDF2L1	SDF2L1	-0.34254	-2.5763	0.04005	0.34817
RANBP17	RANBP17	-0.34244	-2.1527	0.040205	0.34817
TRIB3	TRIB3	-0.34243	-2.4542	0.040205	0.34817
NRXN1	NRXN1	-0.3421	-2.3774	0.040411	0.34817
TMEM106A	TMEM106A	-0.34197	-2.3516	0.040411	0.34817
CCNG1	CCNG1	-0.34193	-1.9499	0.040411	0.34817
CCDC140	CCDC140	-0.34147	-2.2204	0.040618	0.34964
SIGLECL1	SIGLECL1	-0.34113	-2.5011	0.040876	0.35093
TRMT61A	TRMT61A	-0.34064	-2.1921	0.041187	0.35203
DEDD	DEDD	-0.34032	-1.8823	0.041342	0.35227
HECTD2	HECTD2	-0.34021	-2.1726	0.041445	0.35268
CDCA3	CDCA3	-0.33978	-2.8028	0.0416	0.35323
SRRM5	SRRM5	-0.33975	-2.5621	0.0416	0.35323
MEOX2	MEOX2	-0.33974	-2.5911	0.0416	0.35323
WDR87	WDR87	-0.33927	-1.7636	0.042013	0.35534
KRTAP4-3	KRTAP4-3	-0.33906	-2.0618	0.042117	0.35534
CDC14A	CDC14A	-0.33903	-2.0401	0.042117	0.35534
APEX2	APEX2	-0.3389	-2.3265	0.042117	0.35534
KRTAP10-12	KRTAP10-12	-0.33869	-1.8098	0.04222	0.35534
SIGLEC7	SIGLEC7	-0.33866	-1.7454	0.042272	0.35534
ANP32D	ANP32D	-0.33807	-2.2683	0.042478	0.35581
PLGLB2	PLGLB2	-0.33778	-1.853	0.042685	0.35616
PLSCR3	PLSCR3	-0.33774	-2.51	0.042685	0.35616
LYPD4	LYPD4	-0.33766	-2.462	0.042685	0.35616
FKBP9P1	FKBP9P1	-0.33753	-2.1602	0.042737	0.35616
SPSB2	SPSB2	-0.33731	-2.3373	0.042892	0.35616
NONO	NONO	-0.33708	-2.1144	0.042944	0.35616
CYYR1	CYYR1	-0.33697	-2.2243	0.042944	0.35616
ABHD17C	ABHD17C	-0.33668	-2.5338	0.043202	0.35726
LAMP1	LAMP1	-0.33635	-2.3437	0.043409	0.35775
ASPG	ASPG	-0.33631	-1.948	0.043409	0.35775
FCAMR	FCAMR	-0.33615	-2.0482	0.04346	0.35799
ZFAND6	ZFAND6	-0.33584	-2.3934	0.043564	0.35827
CNBD1	CNBD1	-0.33559	-2.3056	0.043615	0.35839
TRIM73	TRIM73	-0.33545	-1.8898	0.043667	0.35866
YBX2	YBX2	-0.33528	-2.0525	0.043822	0.35944
ACOT9	ACOT9	-0.33502	-2.4062	0.043977	0.35983
ATOH1	ATOH1	-0.33497	-1.9452	0.04408	0.36022
FOXN2	FOXN2	-0.33496	-2.9886	0.04408	0.36022
STK11	STK11	-0.33481	-2.5397	0.044339	0.36107
RASSF9	RASSF9	-0.33454	-2.4301	0.044649	0.36107
ANKRD40	ANKRD40	-0.33452	-2.2878	0.044649	0.36107
ARID5A	ARID5A	-0.33445	-2.7538	0.044649	0.36107
TNFAIP8L2-SCNM1	TNFAIP8L2-SCNM1	-0.33399	-1.5279	0.044804	0.36107
PCDH9	PCDH9	-0.33391	-2.2934	0.044856	0.36107
SRP72	SRP72	-0.33378	-1.599	0.044907	0.36107
TMEM70	TMEM70	-0.33378	-2.1805	0.044907	0.36107
PFDN1	PFDN1	-0.33354	-2.9331	0.045114	0.36107
RHPN1	RHPN1	-0.33347	-1.8785	0.045217	0.36107
MAGI3	MAGI3	-0.33329	-2.7125	0.045321	0.36107
ZNF611	ZNF611	-0.33314	-2.4493	0.045476	0.36107
MUC13	MUC13	-0.33308	-2.3771	0.045527	0.36107
EEF1E1	EEF1E1	-0.33283	-2.6039	0.045941	0.36264
CNNM4	CNNM4	-0.33273	-2.4153	0.046044	0.36264
MUC20	MUC20	-0.33235	-2.3772	0.046251	0.36338
OR1L4	OR1L4	-0.33218	-2.2091	0.046354	0.36404
ASB13	ASB13	-0.33213	-1.8481	0.046406	0.36404
SLC9A2	SLC9A2	-0.33178	-1.8601	0.046664	0.36455
KRTAP15-1	KRTAP15-1	-0.3313	-2.5712	0.046974	0.3662
MBD5	MBD5	-0.33103	-2.285	0.047078	0.36645
TVP23A	TVP23A	-0.33085	-1.6199	0.047181	0.36696
XPR1	XPR1	-0.33062	-1.7682	0.047284	0.36747
TRIM14	TRIM14	-0.33057	-2.6729	0.047336	0.36764
SFXN2	SFXN2	-0.33039	-2.3142	0.047388	0.36764
AGMAT	AGMAT	-0.33024	-2.2971	0.047491	0.36771
CREG1	CREG1	-0.33019	-3.0007	0.047491	0.36771
CMTM1	CMTM1	-0.32992	-2.228	0.047646	0.36792
TACC3	TACC3	-0.32988	-2.0045	0.047749	0.36813
VSIG2	VSIG2	-0.32984	-1.8011	0.047853	0.36863
LGALS14	LGALS14	-0.32963	-2.4159	0.048008	0.36891
CLLU1OS	CLLU1OS	-0.3294	-2.0882	0.048163	0.36891
GXYLT1	GXYLT1	-0.32927	-1.2967	0.048318	0.36891
DESI1	DESI1	-0.3291	-2.6342	0.048525	0.36891
ZCCHC14	ZCCHC14	-0.32909	-1.8774	0.048525	0.36891
CORO7-PAM16	CORO7-PAM16	-0.32875	-1.6564	0.048835	0.36891
C12orf56	C12orf56	-0.32871	-1.892	0.048835	0.36891
PPM1D	PPM1D	-0.32845	-1.3478	0.049093	0.36951
TIGD7	TIGD7	-0.32844	-1.8627	0.049093	0.36951
FASTKD3	FASTKD3	-0.32822	-3.2498	0.0493	0.36962
DLG1	DLG1	-0.32821	-2.467	0.0493	0.36962
LRRC8D	LRRC8D	-0.3281	-1.9305	0.0493	0.36962
WDR48	WDR48	-0.32809	-2.6838	0.0493	0.36962
CPXM2	CPXM2	-0.32797	-2.3815	0.049403	0.37026
AJAP1	AJAP1	-0.32758	-2.4594	0.049662	0.37104
RPL28	RPL28	-0.32728	-2.3744	0.050023	0.37159
UBIAD1	UBIAD1	-0.32721	-3.0726	0.050023	0.37159
MGARP	MGARP	-0.32697	-1.8698	0.05023	0.37247
FNDC3B	FNDC3B	-0.32686	-2.01	0.050282	0.37247
MYO5B	MYO5B	-0.32663	-2.3329	0.05054	0.37271
SERF2	SERF2	-0.32647	-1.537	0.050643	0.37286
RAB6C	RAB6C	-0.32643	-2.2953	0.050643	0.37286
FAM160B1	FAM160B1	-0.3263	-2.0007	0.05085	0.37287
IP6K2	IP6K2	-0.32599	-2.6396	0.051315	0.3743
ZNF619	ZNF619	-0.32585	-2.3866	0.051625	0.37458
ROBO4	ROBO4	-0.32568	-2.6557	0.051677	0.37467
USP17L11	USP17L11	-0.3256	-0.8517	0.051677	0.37467
TJP2	TJP2	-0.3255	-1.6335	0.051729	0.37477
ANAPC10	ANAPC10	-0.32532	-1.3249	0.051935	0.375
NUDT16L1	NUDT16L1	-0.32519	-2.0575	0.051987	0.375
CATSPER2	CATSPER2	-0.32513	-2.0607	0.052039	0.375
ZNF707	ZNF707	-0.32503	-2.1849	0.052245	0.37556
CRYGD	CRYGD	-0.32461	-1.9628	0.052555	0.37667
GIPC3	GIPC3	-0.32445	-2.2095	0.052659	0.37727
MKRN1	MKRN1	-0.32417	-1.7483	0.053227	0.3796
NTAN1	NTAN1	-0.32409	-2.5331	0.053227	0.3796
FAM131A	FAM131A	-0.3235	-2.5154	0.053486	0.38051
NUAK2	NUAK2	-0.32308	-2.8447	0.053796	0.38238
CNTNAP5	CNTNAP5	-0.3229	-2.055	0.053951	0.38238
TCHHL1	TCHHL1	-0.32288	-2.3755	0.053951	0.38238
SOCS4	SOCS4	-0.32281	-1.5143	0.054054	0.38238
TFDP3	TFDP3	-0.3228	-2.5605	0.054054	0.38238
STXBP2	STXBP2	-0.32279	-2.4623	0.054054	0.38238
MROH2A	MROH2A	-0.32251	-2.3684	0.054209	0.38238
FOXP1	FOXP1	-0.32221	-1.8773	0.054623	0.38238
IQCJ	IQCJ	-0.32206	-1.6976	0.054829	0.38238
TRABD2B	TRABD2B	-0.32182	-1.692	0.054984	0.38238
CHD1L	CHD1L	-0.32178	-2.4175	0.054984	0.38238
TARS2	TARS2	-0.32174	-2.4467	0.054984	0.38238
CNIH2	CNIH2	-0.32141	-1.3626	0.055191	0.38238
LEO1	LEO1	-0.32124	-1.874	0.055449	0.3833
CERKL	CERKL	-0.32112	-1.679	0.055501	0.3833
RGS11	RGS11	-0.32109	-1.6754	0.055501	0.3833
CXCL2	CXCL2	-0.32099	-2.7906	0.055501	0.3833
RPA4	RPA4	-0.3207	-2.441	0.055759	0.38399
DPEP3	DPEP3	-0.3207	-1.9596	0.055759	0.38399
TCEA2	TCEA2	-0.32057	-2.4441	0.055811	0.38399
METTL7A	METTL7A	-0.32046	-1.9327	0.055863	0.38399
UGT2B28	UGT2B28	-0.32045	-1.8884	0.055863	0.38399
KDM1A	KDM1A	-0.32035	-1.9147	0.056018	0.38399
KCTD3	KCTD3	-0.32025	-2.0084	0.056224	0.38399
MBTD1	MBTD1	-0.3202	-1.8198	0.056224	0.38399
EME1	EME1	-0.32018	-1.8853	0.056224	0.38399
FAM188B2	FAM188B2	-0.31991	-1.956	0.056586	0.38475
SLC2A11	SLC2A11	-0.31957	-2.336	0.056948	0.38553
PHF13	PHF13	-0.31957	-2.1656	0.056948	0.38553
TRPM3	TRPM3	-0.31936	-1.8903	0.057103	0.38563
SMIM13	SMIM13	-0.31917	-2.6204	0.057258	0.38606
NOMO1	NOMO1	-0.31886	-2.0153	0.057568	0.38756
ESYT3	ESYT3	-0.31883	-2.0037	0.057568	0.38756
GNA12	GNA12	-0.3186	-2.869	0.057723	0.38759
RORC	RORC	-0.31846	-2.2499	0.057878	0.38759
ZNF394	ZNF394	-0.31835	-2.3472	0.057981	0.38759
LRP8	LRP8	-0.31832	-1.655	0.057981	0.38759
DRC7	DRC7	-0.31831	-2.2505	0.057981	0.38759
PRKCI	PRKCI	-0.31829	-2.4562	0.057981	0.38759
PSMD13	PSMD13	-0.3181	-1.912	0.05824	0.38809
NDRG2	NDRG2	-0.31803	-2.1459	0.058343	0.38822
TMEM19	TMEM19	-0.31789	-1.995	0.058498	0.38822
SERF1A	SERF1A	-0.31788	-1.1446	0.05855	0.38822
LEKR1	LEKR1	-0.31776	-1.7482	0.05855	0.38822
SEMA3B	SEMA3B	-0.31774	-2.0419	0.05855	0.38822
LASP1	LASP1	-0.31756	-2.091	0.058757	0.38898
GPR50	GPR50	-0.31717	-2.0283	0.059067	0.38989
C8orf44	C8orf44	-0.31704	-0.65592	0.059067	0.38989
F13B	F13B	-0.31693	-2.1481	0.059067	0.38989
MRPS36	MRPS36	-0.31668	-1.9676	0.059222	0.38989
OR6C4	OR6C4	-0.31661	-2.485	0.059273	0.38989
UPK3BL	UPK3BL	-0.31651	-1.1244	0.059377	0.38989
LY6G5C	LY6G5C	-0.31639	-2.3277	0.059377	0.38989
ARMCX1	ARMCX1	-0.31637	-1.9971	0.059428	0.39009
LRRD1	LRRD1	-0.31575	-2.1778	0.060049	0.39245
ZNF449	ZNF449	-0.31572	-1.8163	0.0601	0.39245
CYLC1	CYLC1	-0.31559	-2.0427	0.060307	0.39293
ROGDI	ROGDI	-0.31556	-1.588	0.060307	0.39293
MB21D1	MB21D1	-0.3155	-2.4679	0.06041	0.39321
OR2T12	OR2T12	-0.31542	-1.9941	0.060462	0.39321
OBP2B	OBP2B	-0.31521	-1.8059	0.060669	0.39321
PYDC1	PYDC1	-0.31517	-2.1303	0.060669	0.39321
RPUSD2	RPUSD2	-0.3151	-2.0945	0.060669	0.39321
MYH6	MYH6	-0.31491	-2.1954	0.060875	0.39321
ALG6	ALG6	-0.31488	-1.8447	0.060927	0.39321
ZFP62	ZFP62	-0.31479	-3.0847	0.06103	0.39321
CNOT4	CNOT4	-0.31449	-2.5825	0.061237	0.39376
TTC14	TTC14	-0.31442	-1.8458	0.061547	0.39411
MLNR	MLNR	-0.31434	-1.5407	0.061599	0.39418
PARP15	PARP15	-0.31419	-2.5729	0.061702	0.39445
CCDC107	CCDC107	-0.31409	-1.6535	0.061857	0.39505
LYPLA2	LYPLA2	-0.31406	-2.1685	0.061857	0.39505
LRP2	LRP2	-0.31373	-2.4729	0.062219	0.39628
TTC23	TTC23	-0.31372	-2.1905	0.062271	0.39628
KIF4B	KIF4B	-0.3137	-2.3086	0.062271	0.39628
SOCS3	SOCS3	-0.31353	-2.2979	0.062581	0.39628
MYNN	MYNN	-0.31347	-1.84	0.062736	0.39628
C7orf33	C7orf33	-0.31328	-2.3904	0.062994	0.39628
NLRP2	NLRP2	-0.31316	-2.2941	0.062994	0.39628
NMRAL1	NMRAL1	-0.31304	-1.8854	0.063046	0.39628
GTF2H4	GTF2H4	-0.31298	-1.7829	0.063098	0.39628
ZFAND5	ZFAND5	-0.31263	-2.5424	0.063563	0.39628
FAM218A	FAM218A	-0.31248	-1.5811	0.063718	0.39628
SNCA	SNCA	-0.31247	-1.9127	0.063718	0.39628
ADGRD1	ADGRD1	-0.31221	-2.4487	0.063821	0.39628
CBLN3	CBLN3	-0.3121	-1.8598	0.063873	0.39628
C1orf162	C1orf162	-0.31208	-1.3048	0.063873	0.39628
POSTN	POSTN	-0.31185	-2.0019	0.064028	0.39661
FUBP1	FUBP1	-0.31173	-2.1272	0.064079	0.39661
MBD6	MBD6	-0.31169	-1.6854	0.064131	0.39661
OR10G8	OR10G8	-0.31162	-3.1804	0.064183	0.39668
LCMT1	LCMT1	-0.31146	-2.2421	0.064441	0.39691
FCHO2	FCHO2	-0.31126	-1.7165	0.064648	0.39691
ZDHHC15	ZDHHC15	-0.31115	-2.5141	0.064699	0.39691
RAB11FIP1	RAB11FIP1	-0.31079	-2.2247	0.064855	0.39691
PDGFD	PDGFD	-0.31057	-2.1954	0.065061	0.39729
C19orf60	C19orf60	-0.31051	-2.4476	0.065165	0.39779
ZNF354B	ZNF354B	-0.31044	-2.3815	0.06532	0.39836
SLC12A3	SLC12A3	-0.31013	-1.695	0.065733	0.39851
EID2B	EID2B	-0.31007	-2.2039	0.065836	0.39851
TAS1R3	TAS1R3	-0.31001	-1.7608	0.065836	0.39851
FUT10	FUT10	-0.31	-2.2024	0.065836	0.39851
PPCDC	PPCDC	-0.30982	-2.6213	0.06594	0.39851
ANKRD29	ANKRD29	-0.30965	-2.3831	0.066095	0.39851
MAATS1	MAATS1	-0.30952	-1.9131	0.066198	0.39851
ASPA	ASPA	-0.3095	-1.7994	0.066198	0.39851
NCF2	NCF2	-0.30943	-2.0374	0.066353	0.39851
ADAM2	ADAM2	-0.30936	-2.0447	0.066353	0.39851
ZNF268	ZNF268	-0.30912	-1.9815	0.066663	0.39945
ALDH5A1	ALDH5A1	-0.30895	-1.4009	0.066818	0.39945
MICA	MICA	-0.30884	-2.6069	0.066922	0.39945
CHP2	CHP2	-0.30878	-1.8902	0.066922	0.39945
CCM2L	CCM2L	-0.30863	-2.1484	0.067077	0.39963
OR10A6	OR10A6	-0.30847	-2.1359	0.067232	0.40031
KRTAP5-11	KRTAP5-11	-0.30845	-2.8214	0.067232	0.40031
PAOX	PAOX	-0.30833	-2.1057	0.067387	0.40098
CARKD	CARKD	-0.3082	-2.5715	0.06749	0.40135
TOMM7	TOMM7	-0.30778	-2.739	0.067903	0.40233
CHD9	CHD9	-0.30676	-1.5132	0.068627	0.40326
FAM72C	FAM72C	-0.30645	-0.88601	0.068989	0.40332
REM1	REM1	-0.30635	-1.9693	0.06904	0.40338
TP53TG3C	TP53TG3C	-0.30587	-1.3293	0.069505	0.40488
MYCT1	MYCT1	-0.30529	-2.2822	0.070074	0.40611
DENND6B	DENND6B	-0.3047	-2.384	0.070591	0.40715
TLX1	TLX1	-0.30469	-2.063	0.070591	0.40715
ADCY9	ADCY9	-0.30458	-2.5342	0.070797	0.40762
RCC2	RCC2	-0.30455	-2.6055	0.070797	0.40762
C9orf47	C9orf47	-0.30448	-2.9492	0.070901	0.40809
IFT81	IFT81	-0.30446	-2.1775	0.070952	0.40815
OR8G5	OR8G5	-0.3041	-1.8776	0.071107	0.40854
PFDN4	PFDN4	-0.3041	-2.007	0.071107	0.40854
KLHL26	KLHL26	-0.30383	-2.5171	0.071417	0.40917
CENPQ	CENPQ	-0.3037	-2.0398	0.071573	0.4094
ZNF540	ZNF540	-0.30336	-2.22	0.071986	0.41015
ATP6AP1L	ATP6AP1L	-0.30331	-1.7004	0.072089	0.41015
CARD8	CARD8	-0.30331	-2.0526	0.072038	0.41015
NSMCE1	NSMCE1	-0.30321	-1.4323	0.072141	0.41015
ABCA7	ABCA7	-0.3031	-2.2404	0.072141	0.41015
OXTR	OXTR	-0.30294	-2.3488	0.072296	0.41015
RAB26	RAB26	-0.30276	-1.3523	0.072399	0.41015
ARHGAP10	ARHGAP10	-0.30272	-2.6657	0.072451	0.41015
EFCAB9	EFCAB9	-0.30267	-2.4223	0.072451	0.41015
CT47A12	CT47A12	-0.30263	-2.2363	0.072554	0.41015
KIF21A	KIF21A	-0.3026	-1.5768	0.072606	0.41015
FAM57B	FAM57B	-0.30256	-1.8138	0.072606	0.41015
MUC15	MUC15	-0.30252	-2.3345	0.072658	0.41015
CDK5RAP3	CDK5RAP3	-0.3025	-2.0933	0.072658	0.41015
DDX41	DDX41	-0.30217	-1.6098	0.072968	0.41105
CTAG1B	CTAG1B	-0.30207	-1.66	0.073071	0.41105
ZNF616	ZNF616	-0.30189	-1.9306	0.073536	0.41258
CA9	CA9	-0.30172	-2.6489	0.073795	0.41307
SLC9C2	SLC9C2	-0.30147	-2.0219	0.07426	0.41424
LRRK1	LRRK1	-0.30145	-2.9793	0.07426	0.41424
ARSI	ARSI	-0.30136	-2.3933	0.074311	0.4144
BOC	BOC	-0.30125	-1.746	0.074466	0.4144
SEC23IP	SEC23IP	-0.30125	-1.7407	0.074466	0.4144
RAD18	RAD18	-0.30107	-2.2206	0.074828	0.41488
PRSS38	PRSS38	-0.30075	-1.7325	0.075242	0.41529
PAQR7	PAQR7	-0.30073	-1.5802	0.075293	0.41534
MB21D2	MB21D2	-0.30041	-1.7495	0.075758	0.4166
CSRP1	CSRP1	-0.30038	-2.1045	0.075758	0.4166
AFP	AFP	-0.30005	-2.0971	0.07612	0.41823
MAMDC2	MAMDC2	-0.29987	-2.2178	0.076378	0.41905
VDAC3	VDAC3	-0.29983	-2.1899	0.076585	0.41944
CAPN3	CAPN3	-0.29979	-2.2241	0.076637	0.41944
TMPRSS11A	TMPRSS11A	-0.29968	-2.551	0.07674	0.41944
KIAA0513	KIAA0513	-0.29954	-2.2879	0.076844	0.41944
NTPCR	NTPCR	-0.29949	-2.096	0.076895	0.41944
TMEM238	TMEM238	-0.29947	-2.1083	0.076895	0.41944
SUCLG1	SUCLG1	-0.29893	-1.9592	0.077464	0.42166
RGPD2	RGPD2	-0.29869	-1.6971	0.077825	0.42166
SPOCK3	SPOCK3	-0.29853	-1.6075	0.077877	0.42166
LCTL	LCTL	-0.29851	-2.0622	0.07798	0.42174
VIPR1	VIPR1	-0.29845	-2.0138	0.078032	0.42179
SNX27	SNX27	-0.29834	-1.6869	0.078084	0.42183
XKR7	XKR7	-0.29833	-2.0783	0.078084	0.42183
GCGR	GCGR	-0.29825	-2.0438	0.078135	0.42188
PTTG1	PTTG1	-0.29815	-1.328	0.078342	0.42287
KIF15	KIF15	-0.29811	-2.1258	0.078497	0.42332
USP44	USP44	-0.2981	-1.8553	0.078497	0.42332
KRT4	KRT4	-0.298	-1.9127	0.078549	0.42332
FSIP2	FSIP2	-0.29773	-2.1692	0.079014	0.42378
STATH	STATH	-0.29773	-1.4811	0.079014	0.42378
RIBC2	RIBC2	-0.29746	-1.7119	0.079221	0.42443
C8A	C8A	-0.29734	-2.4938	0.079272	0.42443
NME8	NME8	-0.29734	-1.9378	0.079324	0.42443
STAG2	STAG2	-0.29724	-1.4376	0.079427	0.42443
CLDN19	CLDN19	-0.29712	-1.8252	0.079582	0.42459
HHATL	HHATL	-0.29702	-1.9604	0.079737	0.42469
IGSF6	IGSF6	-0.2966	-2.3024	0.079996	0.42469
OR8B2	OR8B2	-0.29646	-1.6644	0.080203	0.42521
WDR20	WDR20	-0.29621	-1.2517	0.080513	0.42627
TMEM110	TMEM110	-0.29604	-3.1861	0.080771	0.42682
MSTN	MSTN	-0.2959	-1.9254	0.081081	0.4274
CDH1	CDH1	-0.29582	-1.528	0.081081	0.4274
SPSB4	SPSB4	-0.2958	-2.7977	0.081081	0.4274
SENP7	SENP7	-0.29572	-2.5762	0.081133	0.42748
ZNF132	ZNF132	-0.29562	-2.0698	0.081236	0.42752
TCAP	TCAP	-0.2953	-1.9296	0.081598	0.42884
CHRNE	CHRNE	-0.29516	-1.7621	0.081753	0.42915
SEC63	SEC63	-0.29459	-1.3377	0.082631	0.43038
ISYNA1	ISYNA1	-0.29452	-1.8513	0.082683	0.43038
PLEK	PLEK	-0.29432	-2.0307	0.082941	0.43087
HIST1H2BH	HIST1H2BH	-0.29418	-2.0629	0.083045	0.43106
CAMK2A	CAMK2A	-0.29417	-1.7233	0.083045	0.43106
HIBCH	HIBCH	-0.29403	-1.9277	0.083252	0.43151
VEGFA	VEGFA	-0.29398	-1.6554	0.083252	0.43151
PUM1	PUM1	-0.29377	-2.1959	0.083717	0.43279
SH3RF2	SH3RF2	-0.29343	-2.2009	0.08444	0.43354
C10orf128	C10orf128	-0.29342	-1.8394	0.08444	0.43354
TTL	TTL	-0.2933	-2.5026	0.084543	0.43361
CCDC12	CCDC12	-0.29308	-1.8887	0.084957	0.43469
RUFY1	RUFY1	-0.29306	-2.7197	0.085009	0.43473
GABRA4	GABRA4	-0.29279	-2.4565	0.085422	0.43524
STX12	STX12	-0.29269	-2.2955	0.085629	0.43524
GIGYF1	GIGYF1	-0.29231	-1.1849	0.086145	0.43615
PLEKHA1	PLEKHA1	-0.29228	-2.5364	0.086197	0.43615
MCM5	MCM5	-0.29218	-1.1856	0.086197	0.43615
KIAA1211	KIAA1211	-0.29217	-2.002	0.0863	0.43615
SEPHS1	SEPHS1	-0.29215	-1.2318	0.0863	0.43615
PON3	PON3	-0.29195	-1.8628	0.086714	0.43764
TLE1	TLE1	-0.2914	-1.8562	0.087179	0.43764
TCEANC	TCEANC	-0.2912	-1.6794	0.087386	0.43764
B4GALNT3	B4GALNT3	-0.29109	-2.3579	0.087489	0.43764
SNAPC3	SNAPC3	-0.29107	-1.1421	0.087541	0.43764
YWHAB	YWHAB	-0.29103	-1.9803	0.087541	0.43764
KCNJ10	KCNJ10	-0.29093	-1.8847	0.087696	0.43764
MPPED2	MPPED2	-0.29087	-2.181	0.087696	0.43764
MTDH	MTDH	-0.29072	-1.5177	0.087851	0.43764
RGS1	RGS1	-0.29065	-1.8279	0.087851	0.43764
CCL5	CCL5	-0.29063	-1.4627	0.087851	0.43764
RNF115	RNF115	-0.29061	-1.7095	0.087954	0.43764
STT3A	STT3A	-0.29058	-2.3168	0.087954	0.43764
FCRL5	FCRL5	-0.29057	-1.7662	0.087954	0.43764
NABP2	NABP2	-0.29054	-1.6606	0.088264	0.43793
APOLD1	APOLD1	-0.29044	-2.2825	0.088523	0.43803
PDLIM5	PDLIM5	-0.29033	-1.8605	0.088678	0.43843
ADCY8	ADCY8	-0.29023	-1.6826	0.088781	0.43866
TMEM255B	TMEM255B	-0.29012	-2.4918	0.089039	0.43898
PKP4	PKP4	-0.29011	-2.2556	0.089091	0.43912
CCDC155	CCDC155	-0.28999	-2.6009	0.089194	0.43952
BTN1A1	BTN1A1	-0.28981	-1.697	0.089504	0.44004
HPGDS	HPGDS	-0.28976	-2.0315	0.089504	0.44004
USP4	USP4	-0.28974	-1.7804	0.089504	0.44004
CXorf36	CXorf36	-0.28974	-2.4328	0.089504	0.44004
PDC	PDC	-0.28956	-2.0378	0.089659	0.44045
SUB1	SUB1	-0.28942	-2.031	0.089763	0.44045
GCNT7	GCNT7	-0.28936	-2.0642	0.089918	0.44062
RAD23A	RAD23A	-0.28909	-1.715	0.090228	0.44072
C5AR2	C5AR2	-0.28903	-2.6161	0.090228	0.44072
VIMP	VIMP	-0.28901	-1.5664	0.090228	0.44072
SMARCAL1	SMARCAL1	-0.289	-1.7528	0.090228	0.44072
B4GALT3	B4GALT3	-0.28891	-1.7384	0.090383	0.44072
KCNAB1	KCNAB1	-0.28887	-2.552	0.090383	0.44072
LPIN1	LPIN1	-0.28883	-2.0758	0.090435	0.44072
PTTG1IP	PTTG1IP	-0.28874	-2.0938	0.090486	0.44072
PIK3C2A	PIK3C2A	-0.28861	-2.2526	0.090796	0.4409
SLC30A2	SLC30A2	-0.2885	-1.4757	0.090796	0.4409
EID1	EID1	-0.28844	-2.0095	0.0909	0.44099
ADGRL3	ADGRL3	-0.28837	-1.9236	0.090951	0.44099
CTGF	CTGF	-0.28834	-1.9965	0.091106	0.44141
SEC61A2	SEC61A2	-0.28824	-1.6503	0.09121	0.44169
STK39	STK39	-0.28818	-1.8167	0.091365	0.44178
AP3B1	AP3B1	-0.28814	-1.8315	0.091365	0.44178
MYB	MYB	-0.28803	-2.3744	0.09152	0.44209
CACNB4	CACNB4	-0.28786	-2.1071	0.091882	0.44273
LRRC1	LRRC1	-0.28783	-1.9691	0.091882	0.44273
ATP5L	ATP5L	-0.28771	-2.0886	0.091882	0.44273
AKR7A3	AKR7A3	-0.28765	-1.8685	0.091882	0.44273
SERPINB8	SERPINB8	-0.28758	-2.184	0.091882	0.44273
CISD3	CISD3	-0.28739	-1.6203	0.09214	0.44307
NOX1	NOX1	-0.28738	-1.6471	0.092192	0.44307
NOC3L	NOC3L	-0.28729	-1.4343	0.092243	0.44307
ABCA13	ABCA13	-0.28709	-1.9721	0.092502	0.44332
USP24	USP24	-0.28689	-1.6866	0.092863	0.44447
FAM160B2	FAM160B2	-0.28675	-2.2701	0.09307	0.44458
VPS72	VPS72	-0.2867	-1.0807	0.093122	0.44472
EXT2	EXT2	-0.28665	-1.9534	0.093173	0.44486
CEP250	CEP250	-0.28651	-1.6498	0.093225	0.44499
WIBG	WIBG	-0.28631	-1.6757	0.093587	0.44594
TEX2	TEX2	-0.28629	-2.6231	0.093639	0.44594
NDUFS2	NDUFS2	-0.28626	-1.7978	0.09369	0.44594
KRTAP2-1	KRTAP2-1	-0.2862	-2.3345	0.093742	0.44594
APOL6	APOL6	-0.28619	-1.8227	0.093742	0.44594
C8orf44-SGK3	C8orf44-SGK3	-0.28616	-1.6388	0.093794	0.44594
KRT85	KRT85	-0.2859	-2.2351	0.094104	0.44594
UGT2B17	UGT2B17	-0.28568	-2.0108	0.094362	0.44624
SLC12A5	SLC12A5	-0.28545	-2.2106	0.094775	0.44647
ELP6	ELP6	-0.28537	-2.2655	0.094775	0.44647
ARHGAP24	ARHGAP24	-0.2853	-1.8266	0.095034	0.44687
STX7	STX7	-0.28516	-1.5197	0.095292	0.44687
CHST6	CHST6	-0.28511	-1.5696	0.095344	0.44687
RHOA	RHOA	-0.28501	-2.099	0.095499	0.44713
ALX1	ALX1	-0.28495	-2.2308	0.095602	0.44721
ACE2	ACE2	-0.28487	-1.9239	0.095706	0.44723
RAB38	RAB38	-0.28482	-2.599	0.095809	0.4475
PTGIR	PTGIR	-0.28443	-1.8598	0.096171	0.44833
SMAD7	SMAD7	-0.28416	-2.4767	0.096481	0.44903
LRRC47	LRRC47	-0.284	-1.911	0.096584	0.44903
COQ3	COQ3	-0.28397	-1.28	0.096584	0.44903
TAS2R1	TAS2R1	-0.28391	-1.4886	0.096688	0.44903
ZNF613	ZNF613	-0.28375	-1.6071	0.096946	0.44934
KLC3	KLC3	-0.28366	-2.1331	0.097049	0.4495
KIR2DS3	KIR2DS3	-0.28358	-2.0453	0.097256	0.45007
CFAP47	CFAP47	-0.28343	-1.7431	0.097514	0.45007
ITGA3	ITGA3	-0.28341	-1.9025	0.097566	0.45007
OR51S1	OR51S1	-0.28335	-1.9398	0.097566	0.45007
MANSC1	MANSC1	-0.28328	-1.642	0.097618	0.45007
CDK16	CDK16	-0.28321	-2.0326	0.097669	0.45007
HIPK1	HIPK1	-0.28316	-2.1219	0.097773	0.45007
ANKRD60	ANKRD60	-0.28306	-1.8398	0.097876	0.45007
KIF2C	KIF2C	-0.28298	-1.7709	0.098134	0.45007
ALX4	ALX4	-0.28295	-2.4407	0.098186	0.45007
PCDHB5	PCDHB5	-0.28288	-2.0298	0.098186	0.45007
CYP2C8	CYP2C8	-0.28288	-2.4872	0.098186	0.45007
ACAT1	ACAT1	-0.28287	-1.97	0.098186	0.45007
SZRD1	SZRD1	-0.28282	-1.9008	0.098289	0.45007
VIM	VIM	-0.28279	-1.8109	0.098341	0.45012
CAPN8	CAPN8	-0.28262	-2.2002	0.098806	0.45148
MICU2	MICU2	-0.28251	-1.7564	0.099013	0.45158
CHD3	CHD3	-0.28235	-1.814	0.09922	0.45158
LYSMD2	LYSMD2	-0.28231	-2.2065	0.099271	0.45158
OBSL1	OBSL1	-0.28227	-2.0463	0.099375	0.45158
C1orf123	C1orf123	-0.28224	-1.5226	0.099375	0.45158
C11orf30	C11orf30	-0.28219	-1.8973	0.099426	0.45158
MMP26	MMP26	-0.28217	-1.9405	0.099478	0.45158
UROC1	UROC1	-0.28209	-1.8681	0.09953	0.45158
LYPLA1	LYPLA1	-0.28202	-2.0317	0.099633	0.45195
RHNO1	RHNO1	-0.28185	-1.8184	0.099891	0.45269
TMOD3	TMOD3	-0.2817	-1.6929	0.10025	0.45361
PID1	PID1	-0.28156	-1.7576	0.1003	0.45361
HKR1	HKR1	-0.28146	-2.2731	0.10056	0.45408
OR10Q1	OR10Q1	-0.28143	-1.9132	0.10067	0.45408
HMGA2	HMGA2	-0.28128	-1.5416	0.10077	0.45423
EFTUD1	EFTUD1	-0.28104	-2.0407	0.10108	0.45448
FAM136A	FAM136A	-0.28096	-2.2087	0.10113	0.45448
TMEM43	TMEM43	-0.28095	-1.3963	0.10113	0.45448
FAM174B	FAM174B	-0.2809	-1.7145	0.10118	0.4545
NBPF12	NBPF12	-0.28085	-0.88353	0.10124	0.45463
RAB3D	RAB3D	-0.28079	-2.2557	0.10134	0.45467
GPX1	GPX1	-0.28078	-2.5239	0.10134	0.45467
VPS4A	VPS4A	-0.28055	-2.0458	0.10175	0.45473
MKRN2	MKRN2	-0.28054	-1.7873	0.10175	0.45473
HAGH	HAGH	-0.28053	-1.6626	0.10175	0.45473
MSX1	MSX1	-0.28041	-2.4886	0.10196	0.45498
KRT78	KRT78	-0.28034	-1.6592	0.10206	0.45498
FKBP3	FKBP3	-0.28033	-1.8722	0.10206	0.45498
LRIT3	LRIT3	-0.28029	-1.9438	0.10217	0.45498
ISG15	ISG15	-0.28027	-1.6289	0.10217	0.45498
C10orf88	C10orf88	-0.28009	-1.9473	0.10258	0.45498
SNX17	SNX17	-0.28008	-1.7396	0.10258	0.45498
ANO8	ANO8	-0.27999	-2.0315	0.10273	0.45523
LYSMD3	LYSMD3	-0.27997	-1.3698	0.10273	0.45523
PNMA6A	PNMA6A	-0.27988	-2.0544	0.10289	0.45561
PAPLN	PAPLN	-0.2798	-2.6624	0.10304	0.45588
UNC119B	UNC119B	-0.27978	-1.512	0.10304	0.45588
SLC25A39	SLC25A39	-0.27948	-1.9578	0.10356	0.45669
ESRRG	ESRRG	-0.27946	-1.6757	0.10356	0.45669
SEMG2	SEMG2	-0.2794	-1.4815	0.10356	0.45669
DNAJC6	DNAJC6	-0.27921	-1.6986	0.10382	0.45669
TSC22D2	TSC22D2	-0.27902	-1.831	0.10397	0.4569
SLC38A6	SLC38A6	-0.27893	-1.4218	0.10403	0.4569
COLCA2	COLCA2	-0.2789	-1.6275	0.10408	0.4569
HSPA1L	HSPA1L	-0.27889	-1.6391	0.10408	0.4569
C19orf25	C19orf25	-0.27875	-1.3299	0.10428	0.45712
BLOC1S6	BLOC1S6	-0.27859	-2.552	0.10449	0.45712
STK33	STK33	-0.27848	-2.1764	0.10454	0.45712
SCRIB	SCRIB	-0.27833	-1.8337	0.10475	0.45712
DEFB115	DEFB115	-0.2783	-1.8896	0.10475	0.45712
MUC21	MUC21	-0.27819	-2.325	0.10506	0.45739
OOSP2	OOSP2	-0.27814	-2.119	0.10527	0.45755
PKDCC	PKDCC	-0.27803	-2.5272	0.10527	0.45755
SUV420H2	SUV420H2	-0.27783	-1.9891	0.10547	0.45783
TOM1L1	TOM1L1	-0.27774	-1.3485	0.10558	0.45807
C2orf40	C2orf40	-0.27769	-2.4837	0.10563	0.4581
CAMSAP3	CAMSAP3	-0.27761	-2.0638	0.10578	0.4581
LOC200726	LOC200726	-0.27756	-1.7571	0.10583	0.4581
STRIP1	STRIP1	-0.27723	-1.4482	0.10625	0.45862
HYAL4	HYAL4	-0.27722	-2.2234	0.1063	0.45862
LRP10	LRP10	-0.27705	-1.9303	0.10651	0.45862
DPYSL2	DPYSL2	-0.27704	-1.7133	0.10651	0.45862
WDR47	WDR47	-0.27695	-1.7621	0.10651	0.45862
HIST1H2BC	HIST1H2BC	-0.27682	-2.3832	0.10671	0.45862
MEOX1	MEOX1	-0.27671	-2.5591	0.10682	0.45862
NUMBL	NUMBL	-0.27667	-1.5736	0.10687	0.45862
GPR176	GPR176	-0.27665	-1.7215	0.10687	0.45862
HPS3	HPS3	-0.27662	-2.305	0.10687	0.45862
OR8I2	OR8I2	-0.27653	-1.1681	0.10702	0.45862
HMGCLL1	HMGCLL1	-0.27643	-2.1512	0.10733	0.45862
KLRF1	KLRF1	-0.27641	-2.2215	0.10738	0.45862
ZNF142	ZNF142	-0.27612	-1.8066	0.10759	0.4593
SP6	SP6	-0.27607	-1.8117	0.10759	0.4593
NUF2	NUF2	-0.27597	-1.3417	0.1078	0.45967
POU6F2	POU6F2	-0.27585	-2.0642	0.1079	0.46001
LOC100129216	LOC100129216	-0.27574	-2.0063	0.10811	0.46014
B3GNT5	B3GNT5	-0.27568	-1.7524	0.10816	0.46014
SCN5A	SCN5A	-0.27545	-1.9028	0.10857	0.46076
ZNF610	ZNF610	-0.27541	-1.8674	0.10862	0.46076
CST7	CST7	-0.27535	-2.0308	0.10883	0.46124
TG	TG	-0.27524	-1.9554	0.10909	0.46132
GTPBP3	GTPBP3	-0.27515	-2.0897	0.10919	0.46132
GAR1	GAR1	-0.27511	-2.052	0.10925	0.46132
UGT1A3	UGT1A3	-0.2751	-1.1675	0.10925	0.46132
OR2A2	OR2A2	-0.27505	-1.3467	0.1094	0.46132
HSP90AB1	HSP90AB1	-0.27499	-1.5388	0.1095	0.46132
ABCB9	ABCB9	-0.27492	-1.6244	0.10956	0.46132
LCOR	LCOR	-0.27483	-2.1652	0.10971	0.46132
C1orf185	C1orf185	-0.27474	-2.0852	0.10987	0.46132
MBTPS1	MBTPS1	-0.27466	-1.8698	0.10992	0.46132
SPPL2B	SPPL2B	-0.27464	-2.1881	0.10992	0.46132
TAAR8	TAAR8	-0.27463	-1.8875	0.10992	0.46132
KCNJ18	KCNJ18	-0.27458	-2.5065	0.10992	0.46132
PPP1R3G	PPP1R3G	-0.27455	-2.2795	0.11002	0.46132
ZNF222	ZNF222	-0.27442	-2.3331	0.11018	0.46187
SENP8	SENP8	-0.2743	-2.0695	0.11038	0.46219
LRWD1	LRWD1	-0.27424	-1.5351	0.11049	0.46219
SPINK6	SPINK6	-0.27423	-2.0276	0.11049	0.46219
NBR1	NBR1	-0.27413	-1.6756	0.11054	0.46219
KLHL42	KLHL42	-0.27412	-1.6777	0.11054	0.46219
SDC4	SDC4	-0.27404	-2.2286	0.11064	0.46222
TMEM99	TMEM99	-0.27387	-1.7911	0.11085	0.46268
CCDC70	CCDC70	-0.27378	-1.7466	0.111	0.46293
FAM53A	FAM53A	-0.2737	-2.2347	0.11111	0.46296
ANO4	ANO4	-0.27352	-1.759	0.11131	0.46296
ACBD3	ACBD3	-0.27331	-1.6689	0.11173	0.46296
FSTL1	FSTL1	-0.2733	-1.886	0.11173	0.46296
PKD1L1	PKD1L1	-0.2733	-1.954	0.11173	0.46296
HOOK3	HOOK3	-0.27328	-1.7152	0.11173	0.46296
LYSMD1	LYSMD1	-0.27325	-1.251	0.11178	0.46307
THYN1	THYN1	-0.27323	-1.8379	0.11188	0.4631
CCL8	CCL8	-0.27319	-2.0292	0.11198	0.46313
GABRR3	GABRR3	-0.27318	-1.8928	0.11198	0.46313
C9orf89	C9orf89	-0.27316	-1.6007	0.11198	0.46313
RDX	RDX	-0.2723	-1.8802	0.11353	0.46546
SLC25A5	SLC25A5	-0.27225	-1.5683	0.11359	0.46546
S100A9	S100A9	-0.27223	-2.647	0.11359	0.46546
CCDC47	CCDC47	-0.2722	-2.0963	0.11369	0.46546
NDUFA2	NDUFA2	-0.27205	-1.7801	0.11384	0.46546
TRIM69	TRIM69	-0.27201	-1.9335	0.1139	0.46546
N4BP2	N4BP2	-0.27198	-2.6015	0.11395	0.46546
PRKRIP1	PRKRIP1	-0.27193	-1.2915	0.11395	0.46546
SMOC2	SMOC2	-0.27192	-2.2034	0.11395	0.46546
WDTC1	WDTC1	-0.27192	-1.5728	0.114	0.46546
LYPD6B	LYPD6B	-0.27181	-2.0332	0.11415	0.46546
GABRG3	GABRG3	-0.27174	-2.0711	0.11415	0.46546
MYL3	MYL3	-0.27161	-2.1559	0.11431	0.46568
WDR38	WDR38	-0.27161	-1.7879	0.11431	0.46568
FAM3D	FAM3D	-0.27141	-1.3218	0.11462	0.46646
CACNA1A	CACNA1A	-0.27138	-1.6828	0.11467	0.46657
AOC1	AOC1	-0.27122	-2.2173	0.11488	0.46657
MAP3K10	MAP3K10	-0.27102	-2.7039	0.11503	0.46657
CCL11	CCL11	-0.27093	-1.7209	0.11524	0.46657
OPRM1	OPRM1	-0.27092	-1.988	0.11524	0.46657
IL34	IL34	-0.27087	-1.8716	0.11524	0.46657
KRTAP2-4	KRTAP2-4	-0.27083	-1.5437	0.11534	0.46657
ZNF44	ZNF44	-0.27068	-2.462	0.11545	0.46657
APITD1-CORT	APITD1-CORT	-0.27059	-2.2433	0.11545	0.46657
TRIM61	TRIM61	-0.27037	-2.1083	0.1157	0.46657
NDUFB11	NDUFB11	-0.27034	-1.4666	0.11586	0.46657
NT5C1B-RDH14	NT5C1B-RDH14	-0.27017	-1.4972	0.11591	0.46657
IRF2BP1	IRF2BP1	-0.27015	-1.4097	0.11591	0.46657
SPG11	SPG11	-0.27006	-1.786	0.11601	0.46657
CELA3B	CELA3B	-0.27004	-2.5285	0.11612	0.46657
SLC30A1	SLC30A1	-0.27003	-1.6428	0.11612	0.46657
SSTR2	SSTR2	-0.26998	-1.7767	0.11617	0.46657
CDH19	CDH19	-0.26998	-1.4811	0.11617	0.46657
PTPN5	PTPN5	-0.26991	-1.3315	0.11627	0.46657
H2AFX	H2AFX	-0.26974	-1.1948	0.11663	0.46657
KCNJ13	KCNJ13	-0.26972	-2.3306	0.11674	0.46657
GOLGA8B	GOLGA8B	-0.26957	-1.7712	0.11679	0.46657
FAM195A	FAM195A	-0.26954	-1.9579	0.11684	0.46657
KRT38	KRT38	-0.26946	-1.9237	0.11689	0.46658
CCDC90B	CCDC90B	-0.26918	-2.1009	0.11756	0.46782
LEUTX	LEUTX	-0.26913	-1.8117	0.11772	0.46805
SYT7	SYT7	-0.26913	-2.0628	0.11772	0.46805
EHBP1L1	EHBP1L1	-0.26898	-1.8694	0.11813	0.46862
COMMD1	COMMD1	-0.26891	-2.2257	0.11813	0.46862
C17orf107	C17orf107	-0.26864	-1.9839	0.1185	0.46862
STK32B	STK32B	-0.26861	-2.2136	0.1185	0.46862
PPM1E	PPM1E	-0.26854	-1.6525	0.1187	0.46862
FAM178A	FAM178A	-0.26837	-1.6109	0.11896	0.46862
SECTM1	SECTM1	-0.26834	-2.3157	0.11896	0.46862
WTAP	WTAP	-0.26831	-1.7344	0.11901	0.46862
DDX19A	DDX19A	-0.26825	-1.2249	0.11901	0.46862
RIMBP2	RIMBP2	-0.26817	-1.9223	0.11912	0.46862
RELL1	RELL1	-0.26817	-2.124	0.11912	0.46862
NDUFB7	NDUFB7	-0.26806	-1.5953	0.11917	0.46862
PEBP4	PEBP4	-0.26792	-1.6547	0.11922	0.46862
BAHD1	BAHD1	-0.26776	-1.5397	0.11932	0.46862
TAF5	TAF5	-0.26769	-1.1688	0.11937	0.46862
CDH9	CDH9	-0.26758	-2.3048	0.11963	0.46862
SLC37A1	SLC37A1	-0.26757	-2.1087	0.11968	0.46873
FBXO7	FBXO7	-0.26754	-1.9889	0.11979	0.46904
MMRN2	MMRN2	-0.26749	-1.5538	0.11989	0.46919
LOC100652758	LOC100652758	-0.26742	-1.9014	0.11999	0.46919
HELZ	HELZ	-0.26742	-1.7528	0.11999	0.46919
ZNF140	ZNF140	-0.26741	-1.676	0.11999	0.46919
NUP188	NUP188	-0.26734	-1.6826	0.1202	0.46933
RAB6B	RAB6B	-0.26723	-1.9504	0.1203	0.46952
FTMT	FTMT	-0.2672	-2.086	0.12036	0.46952
TRIB1	TRIB1	-0.26718	-2.0332	0.12051	0.46952
MCF2L2	MCF2L2	-0.26715	-2.0299	0.12051	0.46952
EZH1	EZH1	-0.26708	-2.1179	0.12067	0.46957
PPP1R26	PPP1R26	-0.26699	-1.6947	0.12072	0.46957
SLC30A10	SLC30A10	-0.26694	-1.7979	0.12087	0.46958
HIST1H2BO	HIST1H2BO	-0.26693	-1.8899	0.12087	0.46958
ZNF529	ZNF529	-0.26684	-1.7005	0.12113	0.47021
PLAGL2	PLAGL2	-0.26679	-2.055	0.12123	0.47052
RNF24	RNF24	-0.26678	-1.8485	0.12129	0.47056
PFKL	PFKL	-0.26671	-2.2323	0.12139	0.47056
SGPP1	SGPP1	-0.26667	-1.4453	0.12149	0.47058
IDE	IDE	-0.26664	-2.0603	0.1216	0.4706
CCDC43	CCDC43	-0.26655	-2.8157	0.1218	0.47103
KPNA4	KPNA4	-0.26639	-1.6803	0.12201	0.47108
HERC3	HERC3	-0.26639	-2.0307	0.12201	0.47108
TPSAB1	TPSAB1	-0.26632	-1.9433	0.12206	0.47108
FNDC3A	FNDC3A	-0.26628	-2.0479	0.12216	0.47112
TGM3	TGM3	-0.26592	-2.5285	0.12268	0.47178
TRAF3IP1	TRAF3IP1	-0.26578	-1.8929	0.12304	0.47251
SCARF2	SCARF2	-0.26577	-1.8097	0.12309	0.47253
KCNK17	KCNK17	-0.26563	-1.8412	0.12346	0.47328
KIAA0100	KIAA0100	-0.26557	-1.4786	0.12351	0.47328
GTPBP2	GTPBP2	-0.26544	-2.014	0.12377	0.47379
ZNF391	ZNF391	-0.26532	-1.803	0.12387	0.47409
TMEM184C	TMEM184C	-0.26526	-1.6848	0.12402	0.47431
HIST1H1D	HIST1H1D	-0.26517	-1.4989	0.12408	0.47431
EFHC2	EFHC2	-0.26494	-1.8647	0.12449	0.47431
TMEM132D	TMEM132D	-0.26487	-1.8142	0.12459	0.47431
OR9A4	OR9A4	-0.26486	-2.3732	0.12459	0.47431
DUSP19	DUSP19	-0.26486	-1.3668	0.12459	0.47431
MKNK2	MKNK2	-0.2648	-1.7126	0.1248	0.47431
CHRD	CHRD	-0.26473	-1.6751	0.1249	0.47431
GCFC2	GCFC2	-0.26472	-2.0805	0.12501	0.47431
EDN1	EDN1	-0.26457	-2.0653	0.12516	0.47434
IL3	IL3	-0.26443	-2.4247	0.12526	0.47446
RBM10	RBM10	-0.26426	-2.0368	0.12578	0.47604
RAB36	RAB36	-0.26422	-2.0728	0.12594	0.47644
CRADD	CRADD	-0.26406	-1.8297	0.1262	0.47733
SOAT2	SOAT2	-0.26404	-1.8615	0.1263	0.47753
ATG9A	ATG9A	-0.26403	-1.461	0.1263	0.47753
AGAP9	AGAP9	-0.26402	-1.6477	0.12635	0.47757
DNASE2	DNASE2	-0.26392	-2.8021	0.12651	0.47757
C1QTNF9B	C1QTNF9B	-0.26389	-1.3217	0.12651	0.47757
ZNF214	ZNF214	-0.26388	-2.2317	0.12656	0.47767
NDP	NDP	-0.26384	-1.574	0.12666	0.4778
LMLN	LMLN	-0.26378	-1.9016	0.12671	0.4778
METAP1	METAP1	-0.26376	-1.4234	0.12682	0.4778
EPRS	EPRS	-0.26368	-0.70061	0.12687	0.47791
TSR3	TSR3	-0.26357	-2.1857	0.12713	0.47813
GAD2	GAD2	-0.26356	-2.0933	0.12713	0.47813
PANK1	PANK1	-0.26341	-1.4868	0.12744	0.47837
REXO4	REXO4	-0.26334	-1.4768	0.12764	0.47896
BCL6B	BCL6B	-0.26327	-1.7615	0.12775	0.47898
CORIN	CORIN	-0.26326	-2.175	0.12775	0.47898
OR2T11	OR2T11	-0.26316	-2.144	0.1279	0.47928
SCML4	SCML4	-0.26307	-2.3538	0.12795	0.4793
LIF	LIF	-0.26306	-1.5117	0.128	0.4793
BIN3	BIN3	-0.26292	-1.2624	0.12821	0.47947
LIPA	LIPA	-0.26285	-1.8406	0.12847	0.47947
ERI2	ERI2	-0.26284	-2.017	0.12847	0.47947
ZNF143	ZNF143	-0.26282	-1.8584	0.12847	0.47947
PIH1D3	PIH1D3	-0.26282	-2.1819	0.12847	0.47947
ZNF385A	ZNF385A	-0.26278	-1.3877	0.12852	0.47947
TMIE	TMIE	-0.26277	-1.5879	0.12852	0.47947
CDX4	CDX4	-0.26268	-2.0001	0.12852	0.47947
FMN1	FMN1	-0.26263	-2.1928	0.12852	0.47947
SIVA1	SIVA1	-0.26262	-1.768	0.12852	0.47947
REC114	REC114	-0.26247	-1.702	0.12883	0.47984
HARBI1	HARBI1	-0.26246	-1.6705	0.12883	0.47984
FAM64A	FAM64A	-0.26239	-1.7109	0.12883	0.47984
SAPCD2	SAPCD2	-0.26235	-2.0167	0.12899	0.47984
ARFGAP1	ARFGAP1	-0.26229	-1.4317	0.12914	0.47984
ZNF627	ZNF627	-0.26224	-1.9859	0.12914	0.47984
SERPINA9	SERPINA9	-0.26222	-1.5653	0.12914	0.47984
C1orf27	C1orf27	-0.26212	-1.5907	0.12919	0.47985
SLC25A16	SLC25A16	-0.26203	-1.5592	0.1295	0.47992
CPB2	CPB2	-0.26201	-2.0633	0.1295	0.47992
CEP89	CEP89	-0.26199	-1.7813	0.1295	0.47992
CYB561D1	CYB561D1	-0.26196	-1.8669	0.12961	0.47992
MFSD2A	MFSD2A	-0.26195	-2.0848	0.12961	0.47992
THBS4	THBS4	-0.26195	-1.9158	0.12961	0.47992
UBE2F	UBE2F	-0.26193	-2.2978	0.12961	0.47992
REV1	REV1	-0.26192	-1.6317	0.12961	0.47992
WNK1	WNK1	-0.26191	-1.8074	0.12981	0.47994
2022-03-08	2022-03-08	-0.26181	-1.378	0.12981	0.47994
ARHGAP36	ARHGAP36	-0.26173	-1.9551	0.13012	0.48044
ZIC1	ZIC1	-0.26169	-1.6211	0.13012	0.48044
SLC5A4	SLC5A4	-0.26168	-2.517	0.13033	0.48075
IQCF2	IQCF2	-0.26159	-1.6398	0.13048	0.48097
TH	TH	-0.26148	-1.979	0.13059	0.48097
DUOX1	DUOX1	-0.26142	-1.3168	0.13064	0.48097
TIGAR	TIGAR	-0.26142	-1.5858	0.13064	0.48097
AMHR2	AMHR2	-0.26142	-1.8513	0.13064	0.48097
CCDC180	CCDC180	-0.2614	-1.6474	0.13064	0.48097
RP2	RP2	-0.26127	-1.7096	0.13095	0.48157
GATAD1	GATAD1	-0.26124	-1.801	0.13095	0.48157
UPK2	UPK2	-0.2612	-1.3487	0.131	0.48166
LEPROTL1	LEPROTL1	-0.26111	-2.1762	0.13105	0.48176
NHSL1	NHSL1	-0.261	-1.9762	0.13121	0.48224
ARSD	ARSD	-0.2608	-1.5662	0.13157	0.48293
TRUB2	TRUB2	-0.26079	-1.5332	0.13157	0.48293
GNA14	GNA14	-0.26071	-1.774	0.13167	0.48295
DENND4C	DENND4C	-0.2607	-1.3918	0.13172	0.48295
SPTB	SPTB	-0.26058	-1.9495	0.13193	0.48334
PCDHA8	PCDHA8	-0.26045	-2.0658	0.13209	0.48363
B4GALNT1	B4GALNT1	-0.26041	-1.635	0.13224	0.48365
CASP2	CASP2	-0.26039	-1.7414	0.13229	0.48375
ZBTB8B	ZBTB8B	-0.26027	-1.9903	0.13245	0.48383
ZFP3	ZFP3	-0.26017	-2.1863	0.13271	0.48383
RDH13	RDH13	-0.26016	-1.3128	0.13271	0.48383
TPD52L3	TPD52L3	-0.25996	-1.6796	0.13327	0.48423
GSTCD	GSTCD	-0.25993	-1.6441	0.13338	0.48451
COA3	COA3	-0.25989	-1.3051	0.13353	0.48462
SYCP2L	SYCP2L	-0.25978	-2.072	0.13384	0.48514
ALKBH7	ALKBH7	-0.25934	-2.0455	0.13436	0.48523
PACSIN3	PACSIN3	-0.25929	-1.6497	0.13452	0.48523
KBTBD12	KBTBD12	-0.2591	-1.8646	0.13472	0.48523
COL19A1	COL19A1	-0.25906	-1.92	0.13483	0.48523
TNP2	TNP2	-0.25906	-2.2595	0.13483	0.48523
IGFBP5	IGFBP5	-0.25905	-2.129	0.13483	0.48523
HS3ST6	HS3ST6	-0.25898	-2.1434	0.13503	0.48542
WNT10A	WNT10A	-0.25886	-1.6287	0.13539	0.48645
CA3	CA3	-0.25857	-1.9359	0.13627	0.48797
ADAM15	ADAM15	-0.25856	-2.4279	0.13627	0.48797
CCR5	CCR5	-0.25851	-1.63	0.13643	0.488
CACNA1D	CACNA1D	-0.25851	-1.7556	0.13643	0.488
OPN4	OPN4	-0.25836	-1.5626	0.13663	0.488
SLC25A47	SLC25A47	-0.25834	-2.4637	0.13663	0.488
KCNQ5	KCNQ5	-0.25825	-1.4546	0.13663	0.488
ABCB8	ABCB8	-0.25815	-2.0616	0.13684	0.48838
POTEA	POTEA	-0.25797	-1.5071	0.1372	0.4885
SDR39U1	SDR39U1	-0.25785	-1.5911	0.13741	0.4885
C7orf49	C7orf49	-0.2578	-1.4575	0.13751	0.4885
OR10T2	OR10T2	-0.25771	-1.6225	0.13772	0.4885
TMEM26	TMEM26	-0.2577	-1.381	0.13772	0.4885
RPL9	RPL9	-0.25767	-0.68513	0.13772	0.4885
DDRGK1	DDRGK1	-0.25756	-1.4718	0.13787	0.4885
UGT3A2	UGT3A2	-0.25752	-2.0182	0.13787	0.4885
PHPT1	PHPT1	-0.25746	-1.2025	0.13787	0.4885
BMP5	BMP5	-0.2574	-1.6277	0.13803	0.4885
GSTA5	GSTA5	-0.25736	-2.3555	0.13813	0.4885
EBI3	EBI3	-0.25731	-1.7136	0.13813	0.4885
UMAD1	UMAD1	-0.2573	-1.5132	0.13818	0.4885
ROPN1B	ROPN1B	-0.25722	-1.8313	0.13844	0.48887
GLA	GLA	-0.25703	-1.5383	0.13865	0.48925
LGALS1	LGALS1	-0.257	-2.4347	0.1387	0.48925
CTNNA3	CTNNA3	-0.25675	-1.7446	0.13917	0.49044
RBL2	RBL2	-0.25673	-1.8927	0.13917	0.49044
ZNF385B	ZNF385B	-0.25658	-2.4437	0.13948	0.49117
CALM2	CALM2	-0.25655	-1.4973	0.13948	0.49117
PCDHGA6	PCDHGA6	-0.25636	-1.902	0.13999	0.4921
ZFP91	ZFP91	-0.25625	-1.9555	0.14015	0.49238
KIAA0922	KIAA0922	-0.25612	-1.7714	0.14035	0.49239
COQ2	COQ2	-0.25611	-1.6155	0.14035	0.49239
GPR179	GPR179	-0.25601	-1.7281	0.14051	0.49275
SIRT3	SIRT3	-0.25591	-2.5166	0.14082	0.49339
FBXW8	FBXW8	-0.25579	-1.8903	0.14118	0.4943
METTL10	METTL10	-0.25572	-2.3287	0.14134	0.49466
C7	C7	-0.25563	-2.0213	0.14139	0.49467
C1QTNF7	C1QTNF7	-0.25559	-1.6061	0.14139	0.49467
UBXN2A	UBXN2A	-0.25557	-1.239	0.14154	0.49495
SPICE1	SPICE1	-0.25553	-2.0234	0.14159	0.49495
ARMCX3	ARMCX3	-0.25552	-1.9928	0.14165	0.49495
GSTM4	GSTM4	-0.25552	-1.653	0.14159	0.49495
PRR29	PRR29	-0.25549	-1.3054	0.1417	0.49495
FAM129C	FAM129C	-0.25548	-1.9168	0.1417	0.49495
APITD1	APITD1	-0.25543	-1.4824	0.14175	0.49495
PPP1R3A	PPP1R3A	-0.25539	-1.655	0.14185	0.49504
MGME1	MGME1	-0.25537	-1.8424	0.14196	0.49513
CASC10	CASC10	-0.25524	-1.2124	0.14232	0.49523
ZNF705D	ZNF705D	-0.25521	-2.1838	0.14237	0.49524
SPTLC1	SPTLC1	-0.25519	-2.0896	0.14237	0.49524
GRID2	GRID2	-0.25512	-2.2851	0.14247	0.49524
PRORY	PRORY	-0.25508	-2.3085	0.14252	0.49524
OVOL2	OVOL2	-0.25502	-2.0285	0.14263	0.49551
DYRK1A	DYRK1A	-0.25497	-1.6368	0.14273	0.49569
PNP	PNP	-0.25496	-2.1714	0.14273	0.49569
STX1A	STX1A	-0.25492	-2.2125	0.14283	0.49578
RNF144B	RNF144B	-0.25492	-1.3711	0.14283	0.49578
PJA2	PJA2	-0.25484	-1.5226	0.14283	0.49578
PLEKHA8	PLEKHA8	-0.2548	-1.553	0.14289	0.49588
IGSF10	IGSF10	-0.25474	-2.5573	0.14304	0.49588
CTSF	CTSF	-0.2546	-2.1863	0.1432	0.49606
PIPOX	PIPOX	-0.25451	-1.5747	0.1433	0.49624
PPP2R5C	PPP2R5C	-0.25447	-1.4386	0.1433	0.49624
EBLN2	EBLN2	-0.25445	-1.5031	0.1434	0.49642
CHM	CHM	-0.25435	-2.3715	0.14361	0.4967
RP1	RP1	-0.25433	-1.456	0.14371	0.4967
C1orf122	C1orf122	-0.25421	-2.4649	0.14392	0.49697
CDK5R1	CDK5R1	-0.25419	-1.7552	0.14397	0.49697
NAV1	NAV1	-0.25413	-1.9441	0.14413	0.49697
SYN1	SYN1	-0.25412	-1.7764	0.14413	0.49697
NRBP1	NRBP1	-0.25398	-1.8894	0.14413	0.49697
CSDE1	CSDE1	-0.25392	-1.4387	0.14454	0.49742
SHISA6	SHISA6	-0.25384	-1.6336	0.14485	0.49762
FKBP8	FKBP8	-0.25377	-1.4336	0.14501	0.49762
MAG	MAG	-0.25376	-1.792	0.14501	0.49762
TRIM56	TRIM56	-0.25362	-1.4459	0.14526	0.49762
CDH4	CDH4	-0.2536	-2.4462	0.14526	0.49762
AFAP1	AFAP1	-0.25357	-1.4936	0.14537	0.49762
DMRTC1B	DMRTC1B	-0.25352	-1.7518	0.14542	0.49762
MFSD7	MFSD7	-0.25345	-1.5417	0.14552	0.49762
EIF4ENIF1	EIF4ENIF1	-0.25344	-1.5481	0.14552	0.49762
S100A13	S100A13	-0.25344	-1.8222	0.14552	0.49762
IL27RA	IL27RA	-0.25343	-1.7116	0.14557	0.49762
ZDHHC14	ZDHHC14	-0.25334	-1.6225	0.14578	0.49823
RNF19B	RNF19B	-0.2533	-1.8291	0.14594	0.4985
PRDX4	PRDX4	-0.25323	-1.4415	0.14604	0.49876
PTPRH	PTPRH	-0.25308	-1.7662	0.14619	0.49885
SPIDR	SPIDR	-0.25297	-1.6952	0.1464	0.49886
SYPL2	SYPL2	-0.25287	-2.0967	0.14656	0.49886
NBPF14	NBPF14	-0.25283	-0.49876	0.14666	0.49886
C15orf48	C15orf48	-0.25271	-1.8419	0.14692	0.49886
WRAP73	WRAP73	-0.25264	-2.2727	0.14692	0.49886
BRICD5	BRICD5	-0.25261	-1.8533	0.14692	0.49886
TXNDC16	TXNDC16	-0.25256	-1.8422	0.14702	0.49895
SMKR1	SMKR1	-0.25251	-1.6094	0.14707	0.49895
FBXO36	FBXO36	-0.25226	-1.4164	0.14764	0.49948
PCTP	PCTP	-0.25212	-1.8742	0.14785	0.49948
HTR3A	HTR3A	-0.25207	-2.0692	0.14785	0.49948
LYN	LYN	-0.25201	-1.6809	0.14795	0.49948
PDLIM4	PDLIM4	-0.25194	-1.8875	0.14826	0.49983
PRRG4	PRRG4	-0.25188	-1.9758	0.14836	0.50009
HINT2	HINT2	-0.25172	-1.8952	0.14867	0.50078
MDH1	MDH1	-0.25158	-1.9921	0.14878	0.50096
NPSR1	NPSR1	-0.25146	-1.7694	0.14909	0.50121
IFT88	IFT88	-0.25145	-1.7954	0.14909	0.50121
CPSF4L	CPSF4L	-0.25141	-1.5427	0.14919	0.50121
NMT2	NMT2	-0.25135	-2.4638	0.14929	0.5013
TRIM52	TRIM52	-0.25129	-2.1026	0.1495	0.5013
TTC7B	TTC7B	-0.2511	-2.2845	0.14981	0.50147
VAMP1	VAMP1	-0.25107	-1.4889	0.14981	0.50147
HIST1H4I	HIST1H4I	-0.25107	-1.1572	0.14981	0.50147
ZNF292	ZNF292	-0.251	-1.4979	0.15002	0.50173
MRPL36	MRPL36	-0.25082	-1.1756	0.15033	0.50233
SLC13A4	SLC13A4	-0.25073	-1.7325	0.15048	0.5025
CDON	CDON	-0.2507	-2.0109	0.15048	0.5025
FNBP1L	FNBP1L	-0.25053	-1.4169	0.15064	0.50259
SLC3A1	SLC3A1	-0.25051	-1.8385	0.15064	0.50259
TET1	TET1	-0.2505	-1.8592	0.15064	0.50259
FGF13	FGF13	-0.25035	-2.1868	0.15105	0.50336
HELQ	HELQ	-0.25035	-1.5058	0.15105	0.50336
HTT	HTT	-0.25034	-1.8182	0.15105	0.50336
DNPEP	DNPEP	-0.25026	-1.8905	0.1511	0.50344
HBD	HBD	-0.25016	-1.8913	0.15126	0.5037
ALDH9A1	ALDH9A1	-0.25008	-1.546	0.15136	0.50378
RAPGEF4	RAPGEF4	-0.25006	-1.6498	0.15136	0.50378
TMBIM4	TMBIM4	-0.24993	-1.917	0.15157	0.5041
FABP5	FABP5	-0.24981	-1.1721	0.15183	0.5041
MYBPC2	MYBPC2	-0.24973	-1.2716	0.15198	0.5041
ACKR3	ACKR3	-0.24972	-1.8219	0.15198	0.5041
RPS27L	RPS27L	-0.24963	-1.7206	0.15214	0.5041
KRTAP9-3	KRTAP9-3	-0.24952	-2.1934	0.15255	0.5041
LYZL2	LYZL2	-0.24951	-2.0383	0.15255	0.5041
GLO1	GLO1	-0.24925	-2.2865	0.15296	0.50434
PNPLA7	PNPLA7	-0.2492	-1.4232	0.15302	0.50434
TPD52	TPD52	-0.2492	-1.679	0.15302	0.50434
TOR1AIP2	TOR1AIP2	-0.24918	-1.7124	0.15302	0.50434
CCDC169	CCDC169	-0.24905	-2.6147	0.15343	0.50485
ERICH3	ERICH3	-0.249	-1.4597	0.15358	0.50518
LEMD2	LEMD2	-0.24888	-1.4936	0.15364	0.50526
FAM171A2	FAM171A2	-0.24884	-2.1249	0.15384	0.50526
ZKSCAN2	ZKSCAN2	-0.24875	-1.3575	0.15389	0.50526
MYL4	MYL4	-0.24872	-2.2689	0.15395	0.50526
GLI3	GLI3	-0.24871	-1.698	0.15395	0.50526
AMFR	AMFR	-0.24868	-1.7634	0.1541	0.50568
GRM6	GRM6	-0.24853	-2.8835	0.15451	0.50678
SIRPG	SIRPG	-0.24852	-1.8672	0.15457	0.50678
ITGA10	ITGA10	-0.2485	-1.3039	0.15457	0.50678
SNX11	SNX11	-0.24843	-2.2518	0.15467	0.50694
NEK4	NEK4	-0.24835	-1.9623	0.15477	0.5072
ALDH6A1	ALDH6A1	-0.24826	-2.3997	0.15493	0.50736
GPR137	GPR137	-0.24815	-1.6101	0.15513	0.50752
KCNK9	KCNK9	-0.24807	-1.8395	0.15539	0.50793
B4GALT2	B4GALT2	-0.24801	-1.8046	0.1555	0.50793
CPNE5	CPNE5	-0.24787	-1.9081	0.15555	0.50793
FGD6	FGD6	-0.24785	-1.2789	0.15555	0.50793
LINGO3	LINGO3	-0.24781	-1.86	0.1557	0.50827
GPR137C	GPR137C	-0.2478	-1.4211	0.1557	0.50827
PBOV1	PBOV1	-0.24752	-2.0667	0.15643	0.50862
ZNF185	ZNF185	-0.24749	-1.4711	0.15648	0.50862
CYTH1	CYTH1	-0.24748	-2.2625	0.15648	0.50862
NUTM2G	NUTM2G	-0.24747	-1.6919	0.15653	0.50862
CALHM3	CALHM3	-0.24745	-1.7856	0.15663	0.50862
PTK2	PTK2	-0.24743	-1.797	0.15674	0.50862
GPR156	GPR156	-0.24742	-2.659	0.15674	0.50862
CCNF	CCNF	-0.24738	-1.7118	0.15674	0.50862
SIX2	SIX2	-0.24736	-1.7642	0.15679	0.50862
CDHR4	CDHR4	-0.24721	-1.7336	0.15705	0.5087
TRIM64C	TRIM64C	-0.24716	-1.6501	0.15715	0.5087
TMEM173	TMEM173	-0.24711	-2.0146	0.15736	0.50903
DLL3	DLL3	-0.24695	-2.3604	0.15751	0.5091
PSTPIP1	PSTPIP1	-0.24694	-2.1175	0.15751	0.5091
CSNK1G3	CSNK1G3	-0.2469	-1.4047	0.15761	0.5091
CDC42EP3	CDC42EP3	-0.2469	-2.0552	0.15761	0.5091
RPL10A	RPL10A	-0.24688	-0.61456	0.15761	0.5091
ARL16	ARL16	-0.24688	-1.7696	0.15761	0.5091
ZNF26	ZNF26	-0.24682	-1.7525	0.15777	0.50934
SLC35C2	SLC35C2	-0.24682	-1.4319	0.15777	0.50934
ZC3H15	ZC3H15	-0.24679	-1.8084	0.15787	0.50959
GTPBP1	GTPBP1	-0.24677	-1.6911	0.15792	0.50967
FAM107A	FAM107A	-0.24674	-1.7078	0.15808	0.50983
CHODL	CHODL	-0.24671	-1.3886	0.15808	0.50983
CD163	CD163	-0.24666	-1.7247	0.15834	0.50999
MAPK4	MAPK4	-0.24664	-1.5229	0.15839	0.51007
TAF15	TAF15	-0.24631	-1.5887	0.15911	0.51155
ARHGAP39	ARHGAP39	-0.24613	-1.6197	0.15979	0.51294
GPHA2	GPHA2	-0.24606	-1.5659	0.15989	0.51308
BICD2	BICD2	-0.24576	-2.1175	0.16061	0.5138
USP1	USP1	-0.24576	-1.7878	0.16061	0.5138
KDM1B	KDM1B	-0.2455	-1.8751	0.16103	0.51453
FAM3A	FAM3A	-0.2455	-2.0238	0.16108	0.51453
ID2	ID2	-0.24545	-1.8123	0.16108	0.51453
C1orf101	C1orf101	-0.24531	-1.6977	0.16128	0.51467
LSS	LSS	-0.24528	-1.4872	0.16134	0.51467
VPS37B	VPS37B	-0.24519	-1.3337	0.16144	0.51467
UBE2D4	UBE2D4	-0.2451	-2.0089	0.16154	0.51467
KRT6B	KRT6B	-0.24487	-1.7848	0.16206	0.51467
FGD5	FGD5	-0.24486	-1.527	0.16206	0.51467
NID2	NID2	-0.24485	-1.5953	0.16206	0.51467
DNAJC1	DNAJC1	-0.2448	-1.7966	0.16211	0.51467
GABRA3	GABRA3	-0.24478	-1.7426	0.16216	0.51467
CCRN4L	CCRN4L	-0.24459	-1.5315	0.16252	0.51515
SETX	SETX	-0.24458	-1.3124	0.16252	0.51515
FAM120C	FAM120C	-0.24453	-1.9805	0.16263	0.51539
IL2RB	IL2RB	-0.24442	-1.5059	0.16283	0.51571
GK	GK	-0.24441	-1.8063	0.16283	0.51571
FAM53B	FAM53B	-0.24437	-1.9677	0.16294	0.51587
MTMR14	MTMR14	-0.24427	-1.237	0.16309	0.51593
CD300A	CD300A	-0.24408	-1.9358	0.1633	0.51593
GAGE2B	GAGE2B	-0.24406	-1.0128	0.1634	0.51593
NFKBIL1	NFKBIL1	-0.24402	-2.1116	0.16345	0.51593
STX3	STX3	-0.24398	-1.8552	0.16351	0.51593
STAU1	STAU1	-0.24396	-1.8597	0.16361	0.51593
PPIL6	PPIL6	-0.24392	-1.8381	0.16366	0.51593
ZNF891	ZNF891	-0.24392	-1.5607	0.16361	0.51593
PYHIN1	PYHIN1	-0.2437	-1.7134	0.16423	0.51614
FAM104B	FAM104B	-0.24363	-1.2564	0.16459	0.51654
RAD52	RAD52	-0.24361	-1.5235	0.16464	0.51654
ANP32B	ANP32B	-0.2436	-2.1411	0.16464	0.51654
DCAF12L2	DCAF12L2	-0.24353	-1.4071	0.16485	0.51677
GZMA	GZMA	-0.24335	-2.135	0.16542	0.51769
SERPINB5	SERPINB5	-0.24333	-1.6093	0.16552	0.51769
ZNF267	ZNF267	-0.2432	-1.644	0.16552	0.51769
GLI1	GLI1	-0.24312	-1.3072	0.16562	0.51769
SRD5A2	SRD5A2	-0.24307	-1.4871	0.16573	0.51793
XPC	XPC	-0.24294	-1.9775	0.16593	0.51823
DGKD	DGKD	-0.24293	-1.9149	0.16599	0.51823
WASL	WASL	-0.24293	-1.4936	0.16599	0.51823
ZNF33A	ZNF33A	-0.24278	-1.9332	0.16624	0.51845
CAPN11	CAPN11	-0.24249	-2.4226	0.16671	0.51898
ANKRD12	ANKRD12	-0.24245	-1.7097	0.16676	0.51906
IGF1	IGF1	-0.24235	-2.2419	0.16712	0.51961
FBXO10	FBXO10	-0.24221	-2.1321	0.16733	0.51961
SMEK2	SMEK2	-0.2422	-1.53	0.16733	0.51961
OR2Z1	OR2Z1	-0.24218	-1.7764	0.16743	0.51961
RALB	RALB	-0.24218	-1.532	0.16733	0.51961
FUT3	FUT3	-0.24214	-1.8505	0.16748	0.51961
RAB5C	RAB5C	-0.24211	-1.7798	0.16759	0.51961
OR51E1	OR51E1	-0.24211	-1.7674	0.16754	0.51961
GNB5	GNB5	-0.24187	-2.0018	0.168	0.51961
GMPR	GMPR	-0.24178	-3.0035	0.16821	0.51961
CLCA2	CLCA2	-0.24177	-1.4683	0.16826	0.51961
RFX3	RFX3	-0.24176	-2.0453	0.16826	0.51961
IRF6	IRF6	-0.24176	-1.5388	0.16826	0.51961
OR52A5	OR52A5	-0.24153	-2.1451	0.16888	0.51997
FAM166B	FAM166B	-0.24149	-1.3801	0.16898	0.5202
CIDEA	CIDEA	-0.24118	-1.8231	0.16966	0.52144
BTBD7	BTBD7	-0.24112	-1.3342	0.16991	0.52182
CDSN	CDSN	-0.24096	-1.6201	0.17017	0.52208
C4orf3	C4orf3	-0.24095	-1.5687	0.17017	0.52208
HMMR	HMMR	-0.24084	-1.5075	0.17028	0.52208
CBX2	CBX2	-0.24077	-2.1463	0.17033	0.52208
PLEKHB2	PLEKHB2	-0.24074	-1.6879	0.17038	0.52208
CSAG3	CSAG3	-0.24072	-1.7798	0.17048	0.52208
STK26	STK26	-0.24047	-1.5049	0.1709	0.52291
HIST1H2BJ	HIST1H2BJ	-0.24039	-0.81495	0.171	0.52291
SWI5	SWI5	-0.24038	-1.5499	0.17105	0.52299
RTCA	RTCA	-0.24038	-1.4175	0.171	0.52291
INSL5	INSL5	-0.24027	-1.3751	0.17136	0.52361
OR5AP2	OR5AP2	-0.2401	-1.4791	0.17177	0.5247
ZYG11B	ZYG11B	-0.24006	-1.4301	0.17188	0.52476
LOC339862	LOC339862	-0.24002	-1.8927	0.17193	0.52476
FTO	FTO	-0.23991	-1.6392	0.17208	0.52491
NDUFB3	NDUFB3	-0.23991	-1.0661	0.17208	0.52491
ABCB6	ABCB6	-0.23972	-1.5916	0.1725	0.52495
GADD45G	GADD45G	-0.23966	-1.3594	0.1727	0.52495
ARRB2	ARRB2	-0.23954	-1.7046	0.17276	0.52495
PGR	PGR	-0.23952	-1.229	0.17281	0.52495
E2F7	E2F7	-0.23945	-1.8882	0.17307	0.52517
ZNF219	ZNF219	-0.23942	-1.2409	0.17322	0.52547
PHOSPHO1	PHOSPHO1	-0.23938	-1.435	0.17338	0.5256
FAM151A	FAM151A	-0.23933	-2.0432	0.17338	0.5256
KLHL31	KLHL31	-0.23933	-1.6918	0.17338	0.5256
SLC6A8	SLC6A8	-0.23927	-2.1966	0.17348	0.5256
XYLB	XYLB	-0.23918	-1.8584	0.17369	0.52614
CLSTN2	CLSTN2	-0.23898	-1.8982	0.1742	0.52631
LILRA4	LILRA4	-0.23888	-2.2042	0.17436	0.52653
PINLYP	PINLYP	-0.23888	-1.7941	0.17436	0.52653
DCP1B	DCP1B	-0.23887	-1.8574	0.17436	0.52653
SRL	SRL	-0.23883	-1.5929	0.17446	0.52658
GPA33	GPA33	-0.23878	-1.4233	0.17451	0.52658
BDH1	BDH1	-0.23871	-1.5649	0.17477	0.52694
RHBDD3	RHBDD3	-0.23863	-1.5493	0.17487	0.52694
C1QTNF1	C1QTNF1	-0.23861	-1.9345	0.17487	0.52694
OR1Q1	OR1Q1	-0.23842	-1.559	0.17534	0.52768
PLCE1	PLCE1	-0.23839	-1.4636	0.17544	0.52783
TULP2	TULP2	-0.23818	-1.8222	0.17596	0.5286
PPP1R21	PPP1R21	-0.23817	-1.934	0.17601	0.5286
SGCB	SGCB	-0.23814	-1.4309	0.17617	0.5286
DLG4	DLG4	-0.23804	-1.8211	0.17637	0.5286
DYDC1	DYDC1	-0.23799	-1.8966	0.17653	0.5286
PHYKPL	PHYKPL	-0.23792	-1.7303	0.17668	0.5286
CTXN2	CTXN2	-0.23789	-2.1029	0.17679	0.5286
OARD1	OARD1	-0.23779	-1.6685	0.17699	0.5286
SMPD4	SMPD4	-0.23777	-2.0979	0.17699	0.5286
INPP5F	INPP5F	-0.23775	-1.4908	0.1771	0.5286
C6orf163	C6orf163	-0.23771	-1.9863	0.17715	0.5286
RHOB	RHOB	-0.23769	-1.5173	0.17725	0.52867
ARL14EP	ARL14EP	-0.23768	-1.4774	0.17725	0.52867
RUNX3	RUNX3	-0.23768	-1.9595	0.17725	0.52867
SMOX	SMOX	-0.23764	-2.0467	0.17741	0.5288
MS4A6E	MS4A6E	-0.23757	-2.2302	0.17767	0.52905
PEX16	PEX16	-0.23748	-1.756	0.17782	0.52905
TCEAL5	TCEAL5	-0.23745	-2.2097	0.17782	0.52905
MAPT	MAPT	-0.23743	-2.1169	0.17787	0.52905
UBXN7	UBXN7	-0.23743	-1.3146	0.17787	0.52905
LIPI	LIPI	-0.23743	-1.6865	0.17787	0.52905
STARD7	STARD7	-0.23737	-1.2816	0.17787	0.52905
SP2	SP2	-0.23732	-1.3642	0.17803	0.52909
EGR2	EGR2	-0.23726	-0.94084	0.17813	0.52909
CREBZF	CREBZF	-0.23725	-1.6419	0.17813	0.52909
KLRC2	KLRC2	-0.23725	-1.2223	0.17813	0.52909
ZCCHC10	ZCCHC10	-0.23714	-1.9428	0.17839	0.5296
MTHFD2L	MTHFD2L	-0.23701	-2.0087	0.17849	0.5296
UNC45B	UNC45B	-0.23689	-1.5891	0.1786	0.5296
HBE1	HBE1	-0.23681	-2.4946	0.17875	0.5296
KISS1R	KISS1R	-0.23675	-1.7348	0.17875	0.5296
PALLD	PALLD	-0.23645	-1.7438	0.17953	0.53022
F8A2	F8A2	-0.23645	-1.497	0.17953	0.53022
MPPED1	MPPED1	-0.23642	-2.0692	0.17953	0.53022
AGRP	AGRP	-0.23635	-2.1224	0.17978	0.53065
SVOP	SVOP	-0.23633	-1.4723	0.17989	0.53072
UGT2B7	UGT2B7	-0.2363	-1.8097	0.18004	0.53094
CCER2	CCER2	-0.2363	-1.8157	0.18004	0.53094
ZNF773	ZNF773	-0.23622	-1.5622	0.1802	0.5313
MOB4	MOB4	-0.23613	-1.6588	0.18051	0.53142
LIMD1	LIMD1	-0.23597	-1.6551	0.18097	0.53213
MTTP	MTTP	-0.23595	-2.2818	0.18097	0.53213
RNFT2	RNFT2	-0.23581	-1.4926	0.18154	0.53243
SAMD14	SAMD14	-0.23575	-1.4272	0.18175	0.53264
FZR1	FZR1	-0.23555	-1.5044	0.18237	0.53381
SLC22A10	SLC22A10	-0.23548	-2.3258	0.18242	0.53387
CGB5	CGB5	-0.23537	-1.2344	0.18278	0.53437
P2RX2	P2RX2	-0.2352	-2.2545	0.18309	0.53443
TXNIP	TXNIP	-0.23514	-1.2385	0.18319	0.53443
ATP2B2	ATP2B2	-0.23513	-1.9381	0.18319	0.53443
TTC19	TTC19	-0.23509	-1.5105	0.18325	0.53443
SEMA3F	SEMA3F	-0.23508	-1.7313	0.18325	0.53443
POLK	POLK	-0.23506	-1.0826	0.1833	0.53443
HBM	HBM	-0.23504	-1.8176	0.1834	0.53443
CCL25	CCL25	-0.23503	-2.4485	0.1834	0.53443
STK31	STK31	-0.23493	-1.407	0.18345	0.53443
EPHA7	EPHA7	-0.23489	-2.2567	0.1835	0.53443
PI15	PI15	-0.23487	-1.9766	0.18356	0.53443
PIK3R2	PIK3R2	-0.23485	-1.3418	0.18361	0.53443
CCRL2	CCRL2	-0.23482	-1.7397	0.18371	0.53443
CCDC64B	CCDC64B	-0.23482	-1.4419	0.18371	0.53443
HYDIN	HYDIN	-0.23465	-1.3212	0.18407	0.53447
ELF2	ELF2	-0.23462	-1.4928	0.18407	0.53447
MAFB	MAFB	-0.23461	-1.9357	0.18418	0.53447
SURF4	SURF4	-0.23461	-1.4553	0.18418	0.53447
OCM2	OCM2	-0.23457	-1.2948	0.18418	0.53447
MID2	MID2	-0.23453	-2.0595	0.18423	0.53447
CABP2	CABP2	-0.23451	-1.3737	0.18423	0.53447
C4B	C4B	-0.23449	-1.4494	0.18423	0.53447
KLHDC1	KLHDC1	-0.23444	-1.5243	0.18438	0.53461
PCBP3	PCBP3	-0.23438	-2.3056	0.18449	0.53483
TBX5	TBX5	-0.23431	-1.3912	0.18454	0.5349
LCA5	LCA5	-0.23428	-1.1069	0.18464	0.53502
GPR174	GPR174	-0.23425	-2.0415	0.1849	0.53514
CLCN6	CLCN6	-0.23425	-1.65	0.1849	0.53514
LRRC41	LRRC41	-0.23418	-2.0646	0.18495	0.53514
ANO7	ANO7	-0.23416	-1.6398	0.185	0.53521
EAF2	EAF2	-0.23409	-1.6786	0.18526	0.53568
ASPHD2	ASPHD2	-0.23408	-1.888	0.18526	0.53568
CT47A11	CT47A11	-0.23393	-1.7653	0.18568	0.53599
PSD4	PSD4	-0.23367	-1.8547	0.18604	0.53626
SPINK2	SPINK2	-0.23363	-1.5144	0.18609	0.53626
AKR1B1	AKR1B1	-0.23356	-1.5614	0.18624	0.53655
C3orf35	C3orf35	-0.23349	-1.7341	0.1864	0.53666
FAM109B	FAM109B	-0.23345	-1.8701	0.1865	0.53666
SNAPIN	SNAPIN	-0.23339	-1.054	0.18655	0.53666
SPANXN4	SPANXN4	-0.23331	-1.6149	0.18661	0.53666
KCNH7	KCNH7	-0.23325	-2.1084	0.18671	0.53666
DNAJA2	DNAJA2	-0.23324	-1.7759	0.18676	0.53666
IPO9	IPO9	-0.23314	-1.4622	0.18697	0.53666
OXSR1	OXSR1	-0.23309	-1.5948	0.18697	0.53666
TJAP1	TJAP1	-0.23304	-1.4205	0.18702	0.53666
PTPN18	PTPN18	-0.23298	-2.062	0.18712	0.53666
GLB1L2	GLB1L2	-0.23292	-1.6329	0.18717	0.53666
PTRF	PTRF	-0.23287	-2.0032	0.18733	0.5368
DSG2	DSG2	-0.23279	-1.5792	0.18754	0.53723
OR2AK2	OR2AK2	-0.23275	-1.7931	0.18759	0.5373
FBXO17	FBXO17	-0.2327	-1.1168	0.18769	0.53744
BEND4	BEND4	-0.23264	-1.3496	0.18779	0.53749
GARNL3	GARNL3	-0.23261	-1.7326	0.1879	0.53771
SLC16A11	SLC16A11	-0.23254	-1.4851	0.18805	0.53806
ZNF77	ZNF77	-0.2325	-1.0844	0.1881	0.53806
SNRNP48	SNRNP48	-0.23247	-0.85498	0.18816	0.53813
UGT1A8	UGT1A8	-0.23243	-1.5331	0.18826	0.53827
GJB1	GJB1	-0.23242	-1.6351	0.18836	0.5384
FAM189B	FAM189B	-0.23235	-1.2548	0.18852	0.5386
ESCO1	ESCO1	-0.23234	-1.8794	0.18852	0.5386
EGFL6	EGFL6	-0.23218	-1.8151	0.18914	0.5394
STRBP	STRBP	-0.23215	-1.337	0.18924	0.5394
CREBRF	CREBRF	-0.23208	-1.5423	0.18945	0.53989
TRAF6	TRAF6	-0.23201	-1.9489	0.1895	0.53989
RINL	RINL	-0.23188	-1.5484	0.18981	0.53997
RAD51D	RAD51D	-0.2318	-1.2266	0.18991	0.53997
CLCN1	CLCN1	-0.23179	-1.9584	0.18991	0.53997
MTA1	MTA1	-0.2317	-2.3889	0.19002	0.53997
USP34	USP34	-0.2317	-2.0118	0.19002	0.53997
S100A3	S100A3	-0.23168	-2.0123	0.19007	0.53997
ZNF544	ZNF544	-0.23159	-1.9973	0.19022	0.53997
TK2	TK2	-0.23157	-1.7078	0.19027	0.53997
HINT1	HINT1	-0.23156	-1.104	0.19038	0.53997
TM9SF4	TM9SF4	-0.23146	-1.8026	0.19069	0.53999
ZNF718	ZNF718	-0.23144	-1.6126	0.19079	0.53999
WFDC11	WFDC11	-0.2314	-1.5967	0.19089	0.54006
UBLCP1	UBLCP1	-0.23138	-1.597	0.19095	0.54013
MEPE	MEPE	-0.23123	-1.8825	0.19162	0.54163
LHFPL4	LHFPL4	-0.23121	-1.8409	0.19172	0.54177
GTF3C5	GTF3C5	-0.23117	-1.1913	0.19177	0.54177
CCDC150	CCDC150	-0.23109	-2.0944	0.19188	0.54177
TSPY3	TSPY3	-0.231	-1.2659	0.19203	0.54177
RASGEF1A	RASGEF1A	-0.23089	-1.9235	0.19219	0.54181
IL1RL1	IL1RL1	-0.23085	-1.7643	0.19239	0.542
PVRL2	PVRL2	-0.23084	-1.4856	0.19239	0.542
C12orf61	C12orf61	-0.23072	-1.2079	0.19265	0.54232
T	T	-0.23071	-1.399	0.1927	0.54232
B3GNT9	B3GNT9	-0.23056	-1.4269	0.19291	0.5426
DPP7	DPP7	-0.23055	-1.9729	0.19296	0.5426
MGAT2	MGAT2	-0.23044	-1.5753	0.19312	0.5426
CRYGN	CRYGN	-0.2303	-1.3677	0.19338	0.5426
COQ10B	COQ10B	-0.23029	-1.7079	0.19338	0.5426
ASGR1	ASGR1	-0.23026	-1.7382	0.19338	0.5426
OR6B2	OR6B2	-0.23024	-1.8977	0.19338	0.5426
KLRF2	KLRF2	-0.23021	-1.6363	0.19348	0.5426
PRSS36	PRSS36	-0.23015	-1.534	0.19353	0.5426
KIR2DS4	KIR2DS4	-0.23012	-1.8826	0.19363	0.5426
EVA1C	EVA1C	-0.23008	-1.904	0.19374	0.5426
PITX1	PITX1	-0.23005	-2.3934	0.19379	0.5426
LCN12	LCN12	-0.23003	-2.1487	0.19379	0.5426
MFNG	MFNG	-0.23001	-2.1875	0.19379	0.5426
TSLP	TSLP	-0.22995	-1.2214	0.19379	0.5426
CHID1	CHID1	-0.22995	-1.4013	0.19379	0.5426
RCOR1	RCOR1	-0.22994	-1.5877	0.19379	0.5426
GDF9	GDF9	-0.22992	-1.1659	0.19384	0.5426
NFE2	NFE2	-0.22984	-1.9123	0.19389	0.54267
UGT1A6	UGT1A6	-0.2298	-2.0293	0.19405	0.54285
EMX1	EMX1	-0.22968	-2.3152	0.19451	0.54354
CACNG7	CACNG7	-0.2296	-1.8631	0.19467	0.54378
SCP2D1	SCP2D1	-0.22959	-1.9668	0.19477	0.54378
CD1A	CD1A	-0.22956	-1.7475	0.19482	0.54378
ZNF660	ZNF660	-0.22951	-1.9813	0.19498	0.54382
PODNL1	PODNL1	-0.22936	-1.5692	0.19524	0.5443
NR2C2AP	NR2C2AP	-0.22934	-1.8859	0.19539	0.5445
NRIP2	NRIP2	-0.22931	-1.7672	0.19544	0.54456
ZNF653	ZNF653	-0.22916	-1.3504	0.19555	0.54468
CRYGB	CRYGB	-0.22915	-1.6478	0.19555	0.54468
GMEB1	GMEB1	-0.22902	-1.5872	0.19586	0.54496
ADGRG3	ADGRG3	-0.229	-2.001	0.19596	0.54496
RILPL1	RILPL1	-0.22897	-1.9764	0.19596	0.54496
EFHD2	EFHD2	-0.22895	-1.9621	0.19601	0.54496
ZMYND10	ZMYND10	-0.22893	-1.7046	0.19601	0.54496
CLIP4	CLIP4	-0.22892	-1.9483	0.19606	0.54496
MAPK6	MAPK6	-0.22892	-1.4871	0.19606	0.54496
RNF6	RNF6	-0.22881	-1.3225	0.19653	0.54515
APOC2	APOC2	-0.22876	-1.9987	0.19668	0.54523
AADACL4	AADACL4	-0.22871	-1.4298	0.19689	0.5453
ANPEP	ANPEP	-0.22859	-1.628	0.19715	0.54586
KRTAP5-2	KRTAP5-2	-0.2284	-1.5597	0.19725	0.5459
HCRTR2	HCRTR2	-0.22836	-1.4567	0.1973	0.5459
MAP4K1	MAP4K1	-0.22832	-2.0873	0.19741	0.54595
NEK5	NEK5	-0.22825	-1.9506	0.19766	0.54604
OR1L1	OR1L1	-0.2282	-2.404	0.19787	0.54645
RAB3GAP1	RAB3GAP1	-0.22818	-1.5988	0.19792	0.54652
SPP2	SPP2	-0.22795	-1.6333	0.19854	0.54712
UBXN4	UBXN4	-0.22788	-1.7192	0.19859	0.54712
CFLAR	CFLAR	-0.22784	-2.1678	0.19859	0.54712
GYS1	GYS1	-0.22782	-1.1628	0.19859	0.54712
S1PR4	S1PR4	-0.22771	-1.7959	0.1987	0.54725
KIAA0368	KIAA0368	-0.22771	-1.4568	0.1987	0.54725
FEZ1	FEZ1	-0.22765	-1.5477	0.1988	0.54727
LRP1B	LRP1B	-0.22756	-1.9462	0.19906	0.54727
PCDHGC4	PCDHGC4	-0.22747	-1.5274	0.19921	0.54727
RASAL2	RASAL2	-0.2274	-2.095	0.19942	0.54727
TMEM64	TMEM64	-0.2274	-1.5616	0.19947	0.54727
GTSE1	GTSE1	-0.22736	-1.7585	0.19952	0.54727
ACADVL	ACADVL	-0.22723	-2.1705	0.19983	0.54789
ACOX1	ACOX1	-0.22716	-1.3964	0.19994	0.54791
TMEM161A	TMEM161A	-0.2271	-1.3336	0.19999	0.54791
PER1	PER1	-0.22702	-1.8559	0.2003	0.54806
C11orf53	C11orf53	-0.227	-1.6324	0.20035	0.54806
KCNJ5	KCNJ5	-0.22698	-1.906	0.20035	0.54806
PRKD1	PRKD1	-0.22694	-1.568	0.2004	0.54807
SLC1A5	SLC1A5	-0.22694	-1.6598	0.20045	0.54807
MECOM	MECOM	-0.2269	-1.5895	0.20051	0.54807
PCDHA11	PCDHA11	-0.22684	-1.6511	0.20051	0.54807
C4orf36	C4orf36	-0.22678	-1.4026	0.20061	0.54807
TRIM39	TRIM39	-0.22675	-1.4049	0.20066	0.54814
SCTR	SCTR	-0.22657	-1.6283	0.20102	0.54866
FIG4	FIG4	-0.22647	-1.4138	0.20138	0.54888
KRTAP29-1	KRTAP29-1	-0.22647	-1.7674	0.20138	0.54888
RDH10	RDH10	-0.22643	-1.7091	0.20144	0.54888
SLC2A9	SLC2A9	-0.22636	-2.2821	0.2017	0.54888
RELB	RELB	-0.22628	-1.4705	0.2019	0.54888
CCDC141	CCDC141	-0.22625	-2.0849	0.20195	0.54888
UQCC2	UQCC2	-0.22625	-1.9843	0.20195	0.54888
PF4V1	PF4V1	-0.22622	-1.8296	0.20195	0.54888
H1F0	H1F0	-0.22619	-1.4577	0.20206	0.54908
RBP5	RBP5	-0.22617	-1.3741	0.20221	0.5491
LCE1F	LCE1F	-0.22617	-2.0273	0.20221	0.5491
BNC2	BNC2	-0.22615	-1.9777	0.20226	0.5491
PCDHA13	PCDHA13	-0.22614	-1.8297	0.20237	0.54931
OR4K1	OR4K1	-0.22609	-1.3321	0.20257	0.54948
CASP4	CASP4	-0.22607	-1.0197	0.20268	0.54961
TCF19	TCF19	-0.22607	-2.1643	0.20268	0.54961
GPM6A	GPM6A	-0.22603	-1.6505	0.20278	0.54972
NCAN	NCAN	-0.22602	-1.5323	0.20278	0.54972
FBXO40	FBXO40	-0.22588	-1.8192	0.20314	0.55008
RBM41	RBM41	-0.22586	-1.3779	0.20314	0.55008
C5orf42	C5orf42	-0.22585	-1.5761	0.20325	0.55015
OXER1	OXER1	-0.2257	-1.7235	0.20356	0.55034
NPR2	NPR2	-0.22568	-1.5857	0.20361	0.55034
ASXL2	ASXL2	-0.22564	-2.0666	0.20366	0.55034
ADAMTSL5	ADAMTSL5	-0.22563	-2.1144	0.20366	0.55034
PPARD	PPARD	-0.22557	-1.9793	0.20381	0.55068
LRRFIP2	LRRFIP2	-0.22547	-1.7711	0.20412	0.55091
SAC3D1	SAC3D1	-0.22545	-2.7653	0.20412	0.55091
EQTN	EQTN	-0.22536	-1.316	0.20423	0.55091
PIK3CG	PIK3CG	-0.22535	-1.4836	0.20423	0.55091
BLNK	BLNK	-0.22534	-1.983	0.20423	0.55091
ANO9	ANO9	-0.22526	-1.2111	0.20443	0.55096
ACER1	ACER1	-0.2251	-1.6739	0.20511	0.55176
AASDH	AASDH	-0.2251	-1.2769	0.20511	0.55176
VSNL1	VSNL1	-0.22509	-1.9433	0.20511	0.55176
ENTHD2	ENTHD2	-0.22504	-1.3242	0.20521	0.55176
GYG2	GYG2	-0.22495	-1.9097	0.20536	0.55178
SPATS1	SPATS1	-0.22492	-1.7285	0.20536	0.55178
CABP4	CABP4	-0.2248	-2.1227	0.20583	0.55243
SIGIRR	SIGIRR	-0.22474	-1.4231	0.20604	0.55291
OPLAH	OPLAH	-0.22462	-1.9437	0.20624	0.55308
ARR3	ARR3	-0.22456	-1.6352	0.2064	0.55309
FAM122C	FAM122C	-0.22451	-1.2268	0.2065	0.55316
ITK	ITK	-0.22442	-1.7544	0.20697	0.55371
OTOP1	OTOP1	-0.2244	-1.6757	0.20697	0.55371
CAGE1	CAGE1	-0.22434	-1.3974	0.20712	0.5539
SPG21	SPG21	-0.22424	-1.5663	0.20728	0.55391
PADI6	PADI6	-0.22423	-1.2524	0.20728	0.55391
MRGPRX3	MRGPRX3	-0.22419	-1.8894	0.20733	0.55391
BPIFB4	BPIFB4	-0.22404	-1.6379	0.20779	0.55391
OSCP1	OSCP1	-0.22399	-1.562	0.2079	0.55391
RSPO4	RSPO4	-0.22398	-1.7042	0.2079	0.55391
ZNRF3	ZNRF3	-0.22396	-1.9046	0.20795	0.55391
FGR	FGR	-0.22394	-1.357	0.20805	0.55391
KLF3	KLF3	-0.2237	-1.7853	0.20857	0.55446
METAP2	METAP2	-0.22367	-1.1455	0.20862	0.55446
ACY3	ACY3	-0.22365	-1.7376	0.20862	0.55446
TMEM255A	TMEM255A	-0.22363	-1.199	0.20883	0.55478
ADAM9	ADAM9	-0.22345	-1.3475	0.20929	0.55531
MAP3K7CL	MAP3K7CL	-0.2234	-2.2753	0.20934	0.55531
GRM3	GRM3	-0.22338	-1.5274	0.20939	0.55537
HIST1H3D	HIST1H3D	-0.22333	-0.9806	0.20945	0.55543
CARM1	CARM1	-0.22316	-1.5729	0.20991	0.55629
COL11A2	COL11A2	-0.22315	-1.7554	0.20991	0.55629
STAU2	STAU2	-0.22283	-1.5802	0.21089	0.55805
PHACTR3	PHACTR3	-0.2228	-1.8547	0.21095	0.55811
CNOT11	CNOT11	-0.22274	-1.877	0.2111	0.55844
MFAP2	MFAP2	-0.22252	-1.6355	0.21151	0.55909
TTLL2	TTLL2	-0.2225	-1.6428	0.21151	0.55909
CLCA4	CLCA4	-0.22244	-1.3946	0.21157	0.55909
BIVM-ERCC5	BIVM-ERCC5	-0.22242	-1.6251	0.21167	0.55909
EIF2D	EIF2D	-0.22241	-1.7066	0.21167	0.55909
MUC16	MUC16	-0.22225	-1.6742	0.21182	0.55913
BPIFB2	BPIFB2	-0.22225	-2.1513	0.21182	0.55913
NAA35	NAA35	-0.22217	-0.96213	0.21219	0.55986
IFT57	IFT57	-0.22196	-1.4824	0.21265	0.56054
MAPRE3	MAPRE3	-0.22194	-1.5974	0.2127	0.56054
GOT1	GOT1	-0.2219	-2.1844	0.21281	0.56054
ZNF275	ZNF275	-0.2218	-1.9127	0.21291	0.56054
LHFPL1	LHFPL1	-0.22171	-1.6473	0.21332	0.56082
FAM110B	FAM110B	-0.22171	-1.5382	0.21332	0.56082
PI3	PI3	-0.22165	-1.4294	0.21348	0.56082
DLG2	DLG2	-0.22163	-1.5044	0.21353	0.56088
SPACA5B	SPACA5B	-0.22157	-2.6501	0.21379	0.56133
C2	C2	-0.22148	-1.9373	0.21394	0.56143
LPXN	LPXN	-0.22146	-1.5714	0.2141	0.56143
FSTL5	FSTL5	-0.22141	-1.6683	0.2142	0.56143
CNGA2	CNGA2	-0.22134	-2.0296	0.21441	0.56143
PABPC1L	PABPC1L	-0.22134	-1.5606	0.21441	0.56143
KLHL21	KLHL21	-0.2212	-1.5803	0.21482	0.56212
ESRRB	ESRRB	-0.22118	-2.2461	0.21487	0.56212
NUMB	NUMB	-0.22112	-1.7709	0.21492	0.56218
C12orf50	C12orf50	-0.221	-1.7819	0.21529	0.5625
NETO1	NETO1	-0.221	-1.115	0.21529	0.5625
SLC20A1	SLC20A1	-0.22092	-2.2177	0.21539	0.5625
TLE4	TLE4	-0.22082	-1.7829	0.21565	0.5625
BZW1	BZW1	-0.22078	-1.695	0.2157	0.5625
C3orf27	C3orf27	-0.22078	-1.8616	0.2157	0.5625
SLC6A19	SLC6A19	-0.22075	-2.3715	0.21575	0.5625
SLITRK2	SLITRK2	-0.22055	-1.4333	0.21606	0.56287
LYPD3	LYPD3	-0.22045	-1.1853	0.21637	0.56327
PEAR1	PEAR1	-0.22044	-1.2823	0.21637	0.56327
SGK3	SGK3	-0.22043	-1.4882	0.21642	0.56327
P2RY10	P2RY10	-0.22039	-1.9848	0.21653	0.56327
TTC30A	TTC30A	-0.22036	-1.6277	0.21658	0.56327
ZFAND3	ZFAND3	-0.22034	-1.7402	0.21668	0.56327
KLRG1	KLRG1	-0.22033	-1.5637	0.21668	0.56327
C14orf119	C14orf119	-0.22029	-1.477	0.21668	0.56327
DIO2	DIO2	-0.22012	-1.5354	0.21699	0.5637
HSCB	HSCB	-0.2201	-1.3778	0.21699	0.5637
CALN1	CALN1	-0.22006	-1.8951	0.21704	0.56376
NAIP	NAIP	-0.21989	-1.481	0.21771	0.56403
HTR2C	HTR2C	-0.21989	-1.4306	0.21777	0.56403
ERBB2IP	ERBB2IP	-0.21986	-2.0594	0.21777	0.56403
SOX4	SOX4	-0.21984	-1.2121	0.21777	0.56403
OTUD7B	OTUD7B	-0.21983	-1.2823	0.21777	0.56403
NEB	NEB	-0.21977	-1.9737	0.21797	0.56421
MUM1L1	MUM1L1	-0.21977	-1.325	0.21797	0.56421
ZNF518A	ZNF518A	-0.21969	-1.9364	0.21823	0.56462
AGTR2	AGTR2	-0.21959	-1.3821	0.21849	0.56462
ARHGAP21	ARHGAP21	-0.21957	-1.4393	0.21854	0.56462
KIAA1033	KIAA1033	-0.2195	-1.2845	0.21854	0.56462
AP3S2	AP3S2	-0.21945	-1.6971	0.21875	0.56493
SCGB1D1	SCGB1D1	-0.21944	-1.3165	0.2188	0.56499
AKR1D1	AKR1D1	-0.2194	-1.5978	0.2189	0.56501
GYS2	GYS2	-0.21938	-1.233	0.2189	0.56501
NKX3-1	NKX3-1	-0.21928	-1.5611	0.21896	0.56501
TIMP1	TIMP1	-0.21927	-1.7291	0.21896	0.56501
YIPF1	YIPF1	-0.21923	-1.7957	0.21901	0.56507
TM6SF2	TM6SF2	-0.21913	-1.5318	0.21927	0.56564
CEP128	CEP128	-0.21903	-1.2697	0.21947	0.56589
WFS1	WFS1	-0.21893	-1.4735	0.21978	0.56631
FXYD7	FXYD7	-0.21885	-1.3027	0.21994	0.56648
SULT2A1	SULT2A1	-0.21884	-1.8795	0.21994	0.56648
NR1H3	NR1H3	-0.2188	-1.8892	0.22004	0.56668
TMEM221	TMEM221	-0.21861	-1.5497	0.22056	0.5668
DERA	DERA	-0.21842	-1.2575	0.22097	0.56749
PKIA	PKIA	-0.21842	-1.4625	0.22097	0.56749
GPR68	GPR68	-0.21832	-2.2111	0.22123	0.5675
ZNF684	ZNF684	-0.21829	-1.2828	0.22128	0.5675
TMEM61	TMEM61	-0.21822	-1.9481	0.22128	0.5675
UBE2V2	UBE2V2	-0.21815	-1.3213	0.22144	0.5675
SLC22A5	SLC22A5	-0.21808	-2.0106	0.22164	0.56755
EML1	EML1	-0.21805	-1.7412	0.22175	0.56757
CCDC63	CCDC63	-0.21804	-1.3004	0.2218	0.56757
TMC6	TMC6	-0.21803	-1.4642	0.2218	0.56757
TFCP2	TFCP2	-0.21796	-1.4395	0.22211	0.56769
C8orf76	C8orf76	-0.21793	-1.6329	0.22211	0.56769
HIST1H4H	HIST1H4H	-0.21792	-1.6901	0.22216	0.56769
RASD1	RASD1	-0.21777	-2.1656	0.22252	0.56769
CFAP99	CFAP99	-0.21769	-1.9253	0.22283	0.56769
PTPN21	PTPN21	-0.2176	-1.5256	0.22319	0.56808
PSAT1	PSAT1	-0.21748	-2.0391	0.22335	0.56808
PCDHGA9	PCDHGA9	-0.21746	-1.5257	0.22335	0.56808
SLC35F5	SLC35F5	-0.21742	-1.6246	0.2235	0.56808
RREB1	RREB1	-0.2174	-1.57	0.22355	0.56808
REST	REST	-0.21726	-1.1967	0.22381	0.56808
PKN3	PKN3	-0.21725	-1.6051	0.22381	0.56808
MEGF6	MEGF6	-0.21723	-1.4861	0.22392	0.56808
C7orf31	C7orf31	-0.21721	-1.1791	0.22397	0.56808
TMSB4Y	TMSB4Y	-0.21719	-1.6155	0.22402	0.56808
CHRM4	CHRM4	-0.21714	-2.2869	0.22412	0.5681
FKBP15	FKBP15	-0.21684	-2.0825	0.22474	0.56909
KLHL35	KLHL35	-0.21676	-1.9428	0.22505	0.56956
LCE5A	LCE5A	-0.21673	-1.0892	0.2251	0.56956
TDRD15	TDRD15	-0.2167	-1.7779	0.22516	0.56956
PTPDC1	PTPDC1	-0.21662	-2.6351	0.22531	0.56956
ASB14	ASB14	-0.21656	-2.2324	0.22547	0.56956
KLRC1	KLRC1	-0.21654	-1.4101	0.22552	0.56956
MS4A10	MS4A10	-0.21645	-1.3323	0.22578	0.56966
NDUFV2	NDUFV2	-0.21644	-1.6264	0.22583	0.56966
ZBTB47	ZBTB47	-0.21642	-1.6922	0.22588	0.56966
PLD1	PLD1	-0.21638	-1.9305	0.22593	0.56966
TMEM87A	TMEM87A	-0.21629	-1.9274	0.22609	0.56966
CBX6	CBX6	-0.21627	-1.2438	0.22614	0.56966
ATP6V1C2	ATP6V1C2	-0.21617	-1.5619	0.22624	0.56966
OR5K4	OR5K4	-0.21617	-1.4384	0.22624	0.56966
SIRT4	SIRT4	-0.21615	-1.065	0.22629	0.56966
ATP5G3	ATP5G3	-0.21609	-1.7859	0.2265	0.56994
ZNF528	ZNF528	-0.21607	-1.2524	0.22655	0.56994
ZNF546	ZNF546	-0.21597	-1.8966	0.22697	0.57028
ESM1	ESM1	-0.2159	-1.3403	0.22722	0.57052
GRAP	GRAP	-0.21586	-1.9328	0.22743	0.57089
2022-12-01	2022-12-01	-0.21567	-1.3059	0.22805	0.57206
SLC26A1	SLC26A1	-0.21562	-1.764	0.22826	0.57208
ZNF416	ZNF416	-0.21561	-1.9528	0.22826	0.57208
AKAP3	AKAP3	-0.21561	-1.9339	0.22826	0.57208
CD244	CD244	-0.21556	-1.4171	0.22867	0.57252
SRR	SRR	-0.21554	-1.449	0.22872	0.57257
DEFB125	DEFB125	-0.21554	-1.4633	0.22867	0.57252
PDCD1LG2	PDCD1LG2	-0.21541	-1.3787	0.22919	0.5732
ABHD3	ABHD3	-0.21533	-1.4615	0.22939	0.57344
IL37	IL37	-0.2153	-1.7295	0.2297	0.57353
FILIP1	FILIP1	-0.21525	-2.0917	0.22981	0.57357
GZMH	GZMH	-0.21521	-1.3528	0.22986	0.57357
HSD11B1	HSD11B1	-0.2152	-1.9288	0.22986	0.57357
EVI5L	EVI5L	-0.21514	-1.1845	0.23012	0.57375
PRMT7	PRMT7	-0.21514	-1.7822	0.23012	0.57375
SLA2	SLA2	-0.21513	-1.3185	0.23017	0.57375
FOXO1	FOXO1	-0.21509	-1.7215	0.23038	0.57375
RBM34	RBM34	-0.21509	-1.3885	0.23038	0.57375
MRC1	MRC1	-0.21507	-1.5343	0.23048	0.57385
ATXN1	ATXN1	-0.21501	-1.727	0.23069	0.5743
FAM160A2	FAM160A2	-0.21499	-2.247	0.23079	0.57444
GHSR	GHSR	-0.21489	-1.532	0.23089	0.57444
HSPE1-MOB4	HSPE1-MOB4	-0.21484	-1.1826	0.2311	0.57451
CDC37	CDC37	-0.21482	-0.85807	0.2312	0.57455
OR10A5	OR10A5	-0.21478	-1.8236	0.23131	0.57473
ZNF124	ZNF124	-0.21471	-1.5332	0.23141	0.57484
NENF	NENF	-0.21459	-1.7196	0.23187	0.57526
AMY1B	AMY1B	-0.21454	-1.4317	0.23203	0.57549
PPAPDC1B	PPAPDC1B	-0.21453	-1.3042	0.23203	0.57549
KRTAP11-1	KRTAP11-1	-0.21448	-1.5294	0.23224	0.57578
HIST1H3J	HIST1H3J	-0.21446	-1.7525	0.23224	0.57578
PKN2	PKN2	-0.21444	-1.1375	0.23234	0.57597
ANKRD30B	ANKRD30B	-0.21443	-1.0857	0.23249	0.5762
LILRA6	LILRA6	-0.21431	-2.2905	0.23265	0.57644
ERN1	ERN1	-0.21424	-2.1384	0.23275	0.57655
DAB1	DAB1	-0.2142	-1.4067	0.23286	0.5767
SPIN2A	SPIN2A	-0.21412	-1.5172	0.23296	0.5767
IL36RN	IL36RN	-0.21403	-1.8505	0.23306	0.5767
DIS3L2	DIS3L2	-0.214	-1.4841	0.23322	0.5767
HSPA6	HSPA6	-0.21398	-1.3923	0.23322	0.5767
KCNK2	KCNK2	-0.21398	-1.493	0.23322	0.5767
RAB12	RAB12	-0.21397	-1.3898	0.23322	0.5767
ZFP42	ZFP42	-0.21395	-1.5198	0.23332	0.5767
KRT32	KRT32	-0.21392	-1.6772	0.23332	0.5767
NLGN4Y	NLGN4Y	-0.21386	-1.5133	0.23342	0.57681
DHX57	DHX57	-0.21384	-1.5165	0.23348	0.57681
MNS1	MNS1	-0.21382	-1.3361	0.23353	0.57681
TRERF1	TRERF1	-0.21382	-1.6766	0.23353	0.57681
PRAC1	PRAC1	-0.21375	-1.2522	0.23363	0.57681
ZNF69	ZNF69	-0.21374	-1.6837	0.23379	0.57697
F12	F12	-0.21373	-1.5947	0.23379	0.57697
IFT74	IFT74	-0.21363	-1.4003	0.23399	0.57733
ZNF506	ZNF506	-0.21361	-0.68117	0.23399	0.57733
POTEJ	POTEJ	-0.21354	-1.4178	0.2341	0.5774
PCDHA4	PCDHA4	-0.21348	-1.8774	0.2341	0.5774
MGC50722	MGC50722	-0.21346	-2.0754	0.2342	0.5774
TEKT4	TEKT4	-0.2134	-0.93671	0.23441	0.57776
ARID3A	ARID3A	-0.21333	-1.8346	0.23456	0.57792
ATP2C1	ATP2C1	-0.21332	-1.0332	0.23456	0.57792
TSPAN12	TSPAN12	-0.2131	-1.7685	0.23497	0.57823
TSHZ2	TSHZ2	-0.21304	-1.5949	0.23503	0.57823
ADO	ADO	-0.21297	-1.7856	0.23518	0.57823
ZC3H11A	ZC3H11A	-0.21287	-1.185	0.23523	0.57823
TRIM65	TRIM65	-0.21283	-1.6275	0.23528	0.57823
MAGEB17	MAGEB17	-0.21282	-1.8488	0.23528	0.57823
OSR1	OSR1	-0.21279	-1.647	0.23528	0.57823
HSPA12A	HSPA12A	-0.21272	-1.6574	0.23539	0.57827
PRICKLE2	PRICKLE2	-0.2126	-1.298	0.2357	0.57881
AAGAB	AAGAB	-0.21255	-1.7687	0.23591	0.57883
DNAJC7	DNAJC7	-0.21246	-1.3976	0.23596	0.57883
ZC3H7A	ZC3H7A	-0.2124	-1.4214	0.23616	0.57897
SLC35B4	SLC35B4	-0.21238	-1.3578	0.23622	0.57897
OR4A5	OR4A5	-0.21237	-1.8024	0.23622	0.57897
CCDC125	CCDC125	-0.21236	-1.3665	0.23622	0.57897
TMEM237	TMEM237	-0.21225	-1.1816	0.23647	0.57897
BICC1	BICC1	-0.21221	-2.2177	0.23673	0.57897
KLHL3	KLHL3	-0.2122	-1.754	0.23673	0.57897
CCL15	CCL15	-0.21217	-1.6637	0.23699	0.57897
ZNF766	ZNF766	-0.21217	-1.3162	0.23689	0.57897
SNCAIP	SNCAIP	-0.21216	-1.8292	0.23699	0.57897
IGIP	IGIP	-0.21211	-1.5734	0.2372	0.57897
EPPIN-WFDC6	EPPIN-WFDC6	-0.2121	-1.673	0.23725	0.57897
XRN1	XRN1	-0.21209	-1.4737	0.23725	0.57897
AZIN2	AZIN2	-0.21204	-1.6397	0.2373	0.57897
NABP1	NABP1	-0.21203	-1.5051	0.2373	0.57897
GALNT18	GALNT18	-0.21201	-1.894	0.2373	0.57897
LARP1	LARP1	-0.21198	-1.4966	0.23735	0.57897
RCCD1	RCCD1	-0.21196	-1.7601	0.23735	0.57897
SCN3B	SCN3B	-0.21193	-1.876	0.23735	0.57897
TMEM39A	TMEM39A	-0.21172	-1.2042	0.23777	0.57915
ALOX15B	ALOX15B	-0.21169	-1.674	0.23782	0.57915
TGM5	TGM5	-0.21169	-1.8194	0.23782	0.57915
DIRC2	DIRC2	-0.21168	-2.4777	0.23782	0.57915
S100B	S100B	-0.21165	-1.2345	0.23797	0.57915
MDK	MDK	-0.21164	-1.7818	0.23797	0.57915
PLXNB2	PLXNB2	-0.21162	-1.3805	0.23797	0.57915
FXR2	FXR2	-0.21157	-1.441	0.23813	0.57915
NUDT19	NUDT19	-0.21146	-1.3845	0.23844	0.57915
DDT	DDT	-0.21127	-1.4803	0.23875	0.57938
SERAC1	SERAC1	-0.21122	-1.6562	0.2388	0.5794
NDUFA7	NDUFA7	-0.21115	-1.8582	0.23901	0.5795
SSX2	SSX2	-0.21109	-1.1309	0.23921	0.57986
TIGD6	TIGD6	-0.21101	-1.5087	0.23952	0.58054
BOLL	BOLL	-0.21095	-1.3774	0.23963	0.58063
ZNF350	ZNF350	-0.21088	-1.5281	0.23994	0.58081
SSX4B	SSX4B	-0.21085	-1.6163	0.24004	0.58084
RAET1L	RAET1L	-0.21083	-2.515	0.24014	0.58085
CATSPER4	CATSPER4	-0.21081	-1.3387	0.24025	0.58085
HSPB7	HSPB7	-0.21078	-1.4764	0.2403	0.58085
ANKS3	ANKS3	-0.21078	-1.364	0.2403	0.58085
S100G	S100G	-0.21078	-1.4556	0.2403	0.58085
CDRT15	CDRT15	-0.21077	-1.5643	0.24035	0.58085
PDHA1	PDHA1	-0.21071	-1.502	0.2404	0.58085
SYNCRIP	SYNCRIP	-0.2107	-0.92718	0.2404	0.58085
TRAF4	TRAF4	-0.21067	-2.0397	0.2405	0.58089
RBP7	RBP7	-0.21062	-1.688	0.24076	0.58104
HMBS	HMBS	-0.21054	-1.5286	0.24087	0.58104
FHAD1	FHAD1	-0.21051	-1.2418	0.24097	0.58104
ZNF552	ZNF552	-0.2105	-1.4952	0.24097	0.58104
C1orf168	C1orf168	-0.21033	-0.92864	0.24143	0.58145
SMIM5	SMIM5	-0.21032	-1.4505	0.24154	0.58145
TRMT61B	TRMT61B	-0.21027	-1.6375	0.24174	0.5816
FAM205A	FAM205A	-0.21006	-1.7036	0.24205	0.58194
TAAR3	TAAR3	-0.21005	-1.3879	0.24211	0.58199
THRAP3	THRAP3	-0.21002	-1.128	0.24216	0.58204
ROM1	ROM1	-0.20998	-1.7232	0.24226	0.58214
RSPH4A	RSPH4A	-0.20995	-1.1355	0.24236	0.58232
HAPLN1	HAPLN1	-0.20976	-2.0895	0.24288	0.58313
ZNF768	ZNF768	-0.2095	-1.2173	0.2434	0.58379
FAM199X	FAM199X	-0.20941	-1.5659	0.24371	0.58399
COQ6	COQ6	-0.20937	-1.5067	0.24386	0.58399
MBD3L1	MBD3L1	-0.20936	-1.2075	0.24392	0.58399
DYNC1LI2	DYNC1LI2	-0.20934	-1.304	0.24392	0.58399
NASP	NASP	-0.20934	-1.5442	0.24392	0.58399
PPP2CB	PPP2CB	-0.20931	-1.5993	0.24397	0.58399
VCL	VCL	-0.20905	-1.2595	0.24428	0.58437
CD160	CD160	-0.20892	-1.3001	0.24464	0.58481
EMP3	EMP3	-0.20892	-2.1917	0.24469	0.58486
CBWD2	CBWD2	-0.20886	-0.85377	0.2449	0.58495
ZGRF1	ZGRF1	-0.20876	-1.5474	0.24505	0.58495
GRIK4	GRIK4	-0.20873	-1.3802	0.2451	0.58495
RANBP3	RANBP3	-0.20869	-1.688	0.2451	0.58495
CGNL1	CGNL1	-0.20858	-1.7284	0.24536	0.58495
ASXL1	ASXL1	-0.20853	-1.9823	0.24536	0.58495
PLCG1	PLCG1	-0.20853	-1.6171	0.24536	0.58495
PAX5	PAX5	-0.20846	-1.3457	0.24557	0.58515
NXF2	NXF2	-0.20821	-1.3774	0.24614	0.58557
RBM42	RBM42	-0.20816	-1.1643	0.24634	0.58582
FOPNL	FOPNL	-0.20813	-1.8315	0.2464	0.58582
THEM6	THEM6	-0.20812	-1.481	0.24645	0.58587
CCS	CCS	-0.20809	-0.88618	0.2465	0.58592
GPR25	GPR25	-0.20798	-1.7883	0.24681	0.58637
PRAMEF14	PRAMEF14	-0.2079	-1.3757	0.24717	0.58648
TNFAIP8L3	TNFAIP8L3	-0.2079	-1.4498	0.24717	0.58648
GAGE1	GAGE1	-0.20787	-1.0585	0.24727	0.58648
BIRC8	BIRC8	-0.20787	-1.3041	0.24727	0.58648
SLC34A1	SLC34A1	-0.20779	-1.3606	0.24753	0.58648
MRVI1	MRVI1	-0.20778	-2.2311	0.24753	0.58648
SLC43A2	SLC43A2	-0.20771	-1.7747	0.24774	0.58648
EYA1	EYA1	-0.20757	-1.6279	0.2482	0.58648
C17orf97	C17orf97	-0.20755	-1.6683	0.2482	0.58648
FTH1P18	FTH1P18	-0.20753	-2.0123	0.24826	0.58648
ZNF599	ZNF599	-0.2075	-2.0172	0.24826	0.58648
HPSE	HPSE	-0.2074	-1.646	0.24831	0.58648
ZNF395	ZNF395	-0.20738	-1.3478	0.24836	0.58648
OR51Q1	OR51Q1	-0.20735	-1.8238	0.24841	0.58648
ZNF534	ZNF534	-0.20723	-1.1089	0.24872	0.58648
SURF1	SURF1	-0.20723	-1.3114	0.24872	0.58648
MYO15A	MYO15A	-0.2072	-1.2705	0.24882	0.58648
UBE4B	UBE4B	-0.20719	-1.1108	0.24882	0.58648
CABP1	CABP1	-0.20719	-1.7604	0.24882	0.58648
CCDC24	CCDC24	-0.20718	-1.9893	0.24882	0.58648
EFCAB13	EFCAB13	-0.20718	-1.9997	0.24882	0.58648
SRCIN1	SRCIN1	-0.20712	-1.5145	0.24903	0.58661
LONRF3	LONRF3	-0.20703	-1.6239	0.24939	0.58666
CLRN3	CLRN3	-0.20699	-1.974	0.2496	0.58673
AKAP1	AKAP1	-0.20699	-2.3574	0.2496	0.58673
NHLH2	NHLH2	-0.20696	-1.6977	0.2496	0.58673
CRHR2	CRHR2	-0.20673	-1.2301	0.25043	0.58782
LIN9	LIN9	-0.20667	-1.2292	0.25063	0.58809
GAB3	GAB3	-0.20663	-1.5844	0.25074	0.58809
FAM24A	FAM24A	-0.20662	-1.6795	0.25079	0.58809
TONSL	TONSL	-0.20657	-0.4684	0.25105	0.58809
HYAL2	HYAL2	-0.20656	-1.9833	0.25105	0.58809
GULP1	GULP1	-0.20655	-1.4512	0.2511	0.58809
CCDC92	CCDC92	-0.20653	-1.8586	0.2511	0.58809
HAX1	HAX1	-0.20648	-1.2606	0.2512	0.58809
MYO10	MYO10	-0.20644	-2.5679	0.2512	0.58809
RBM4B	RBM4B	-0.20644	-0.88939	0.2512	0.58809
PRLH	PRLH	-0.20641	-1.3719	0.25125	0.58809
C7orf72	C7orf72	-0.20639	-1.7528	0.2513	0.58809
ZNF362	ZNF362	-0.20634	-1.8477	0.25146	0.58809
ENOSF1	ENOSF1	-0.2062	-1.3988	0.25187	0.58836
LETM1	LETM1	-0.20607	-0.90606	0.25229	0.58888
NAPB	NAPB	-0.20591	-1.5852	0.25275	0.58942
RPRML	RPRML	-0.20591	-1.2434	0.25275	0.58942
RAB42	RAB42	-0.20577	-1.8197	0.25342	0.59012
GLB1	GLB1	-0.20575	-1.2577	0.25348	0.59012
TAS1R2	TAS1R2	-0.20571	-1.6692	0.25368	0.59017
CCDC78	CCDC78	-0.20558	-1.3153	0.25404	0.59051
RAB43	RAB43	-0.20557	-1.7466	0.25404	0.59051
CADM1	CADM1	-0.20549	-2.0066	0.2542	0.59056
PIGM	PIGM	-0.20547	-1.2611	0.2542	0.59056
OR2L13	OR2L13	-0.20538	-2.0978	0.25446	0.59056
GRAMD4	GRAMD4	-0.20535	-1.4393	0.25461	0.59056
FSHR	FSHR	-0.2053	-1.2943	0.25466	0.59056
CASZ1	CASZ1	-0.20526	-1.1522	0.25477	0.59056
PTRH2	PTRH2	-0.20525	-1.4156	0.25477	0.59056
STEAP4	STEAP4	-0.20523	-1.5427	0.25487	0.59056
NEUROD2	NEUROD2	-0.20521	-2.2858	0.25492	0.59056
ENO1	ENO1	-0.2052	-1.3367	0.25497	0.59056
DSCC1	DSCC1	-0.20519	-1.2618	0.25497	0.59056
OR4D11	OR4D11	-0.20514	-1.4802	0.25513	0.59056
FMN2	FMN2	-0.2051	-1.3329	0.25528	0.59056
IP6K3	IP6K3	-0.20506	-1.7187	0.25528	0.59056
STK40	STK40	-0.20506	-1.3085	0.25528	0.59056
CD1E	CD1E	-0.20504	-1.8145	0.25528	0.59056
KLK9	KLK9	-0.20504	-1.9018	0.25528	0.59056
UBXN10	UBXN10	-0.20495	-1.6568	0.25544	0.59077
[truncated: 14,664 more rows]
