# Supplementary material for: 3D CRISPR screen in prostate cancer cells reveals PARP inhibitor sensitization through TBL1XR1-SMC3 interaction
Source: Front Oncol. 2022 Nov 29;12:999302. doi: 10.3389/fonc.2022.999302 (PMC9746894; doi:10.3389/fonc.2022.999302)
Supplement: Supplementary Figure 1 — (A) Sanger sequencing results of two mutations in BRCA2 gene. The p.V1810I mutation is a homozygote and the p.TK3030fs is a heterozygote, one allele is WT and another one has a A base insertion. (B) Western blot of CAS9 protein in 22RV1 cells. (C) Cytotoxicity of olaparib in parental 22RV1 and 22RV1_CAS9 cells. (D) Sensitivity in cells with knock out of candidate genes to various doses of olaparib in 2D culture condition. (E) Sensitivity in cells with knock out of candidate genes to various doses of olaparib in 3D culture condition. (F) Proliferation rate of cells with candidate genes KO. Data are mean ± s.e.m., n = 3; *p < 0.05, **p < 0.01, ***p < 0.001, and ****p < 0.0001; n.s., not significant, which were calculated by two-sided t-test between the control (sgNT) and gene-targeting sgRNAs. [file DataSheet_1.zip › Table 2.XLSX]

## Sheet: slic1
ID	Repeat1 intensity	Repeat2 intensity
TBL1XR1	62939900	85959400
NCOR1	33144600	51105500
NCOR2	16283900	26076100
HDAC3	10769200	12639900
GPS2	5566350	8035070
RPL39P5	3574780	6548390
ANKRD11	3563680	5992810
TBL1X	3322870	5669730
MYO6	3026950	3778310
FOXK1	2432200	3409970
RPL13A	1268510	2008010
DDX10	31046.5	1414390
AP2B1	840084	1374030
ANKRD12	657791	1262840
NUP107	85786.1	1044520
NDUFAF1	7324.75	994112
DKC1	468095	891536
FOXK2	957157	873789
NUMA1	478531	870107
SMC3	579074	854239
SMC1A	670013	803558
HDAC2	19504.9	720885
IQSEC2	257774	666579
NOP58	287767	632416
RUVBL2	412137	587138
TPM3	396078	570387
RPL34	332696	550220
HNRNPUL2	95903.8	508208
PNN	188659	447252
GTF2I	86950.9	436448
TPM4	484903	425726
MPRIP	253570	395287
C11orf98	203268	368925
FTSJ3	165258	363138
DKFZp686J1372	266953	360197
XAB2	140187	342810
USP7	170416	317992
SLC25A13	206889	308500
MYO6	194902	308292
CEBPZ	193124	307285
IMMT	191506	305771
RPL18A	372868	302223
NOLC1	162082	298814
AIFM1	188451	295030
RBM25	163985	290276
GNAI3	110852	280096
RAI14	228858	279518
HCFC1	182512	271002
SEC16A	117510	244804
RBM15	95123.3	239786
DDX39A	192200	234548
PKP4	8867.56	229167
TCP1	152122	228819
LARP1	105138	223232
ZC3HAV1	133254	222354
SSRP1	148591	222217
KMT2E	128909	218397
PPP2R1A	108237	206238
SRP14	133196	200972
UBTF	353395	198680
HNRNPA1L2	152722	194500
NUP133	41248.3	190292
CHERP	120675	190230
THOC5	112223	188969
SMC4	114196	183392
EGFR	162339	182463
MORC4	115203	181282
GTF3C2	382042	179443
ATAD3B	597988	176014
GOT2	27060.8	171432
PICALM	105014	171318
LARP4	114486	170501
DSG2	35428.5	169780
ATP5F1	74701.5	168467
CAD	92259.8	166414
LIG3	73137.4	165273
GNAI2	44994.6	164946
LMNB1	65791.8	164062
CCT2	128863	163289
PRPF40A	93172.6	162132
ATP1A1	106178	162011
LRCH3	91272.7	157863
MTHFD1	90739.4	157100
KMT2D	95224.7	154581
SON	65856.6	152845
CAPZA1	85213.7	152674
GTF3C4	89786.4	152568
ACTN4	85030.8	150083
ASH2L	63553.4	148650
CCT3	110061	148312
TPM1	416246	145231
RAD21	49406.2	144996
THOC1	92710.4	140528
RPN1	93089	137979
SMC2	115646	137765
SRSF5	89250.7	137672
MYO5B	55543.8	133012
MCM3	97058	132774
PLEC	70653.4	132650
TBR1	98262.9	132513
EMD	1099510	130056
SPECC1L	108979	125932
CPSF2	86228.3	125741
CAT	10253.5	121515
DHX16	76857.1	120431
LAS1L	67152.6	120056
MTHFD1L	207165	119428
PPP1R12A	83782.2	118371
YWHAQ	24492	117470
CCDC12	31264	116472
GTF3C3	74784	111559
NOL6	51143	110120
NKRF	50626.8	106372
COPB1	53423.5	105831
CAPZB	87666.8	102583
NUP155	69609.5	101012
CCT7	43197.5	99014.9
PRMT5	76742.4	96486.4
SUN2	59641.8	95930.6
MRPS34	60486	95686.6
CGN	26292	95434.3
AP2M1	61902.2	93662.4
DBT	56619	93451.8
PRPF3	44115.5	92956.2
LEO1	60420.9	92455.4
POLR2B	62545.8	90027.6
ZC3H11A	44014.6	88626.4
KIAA1429	55822.9	88309.7
SRRT	175777	87231.7
CTTN	150684	86653.7
PAF1	52642	84204.9
MCM7	52292.6	84061.4
SCRIB	35288.8	82624.4
GOLGA2	44116.1	81712.3
BMP2K	27328.5	81603.7
NCOA6	70559.2	81289
DHX8	28416.6	80995.7
YTHDF2	38571.9	80142.3
PC	53431.2	78401.9
ERLIN1	43545.6	76965.1
CCAR1	31194.1	75273.2
YWHAG	37957	75203.9
DDX24	34597.6	74713.7
DDB1	44286.1	73734.8
WTAP	62949.6	73331
BLMH	3375.44	70998.4
SFSWAP	61458.9	68738.7
STAG1	59088.3	67073.1
ACIN1	40963.4	66811.3
VAPB	17020.1	65476.3
HNRNPD	27107.9	63794.9
DDX28	30264.3	61677.6
SAFB2	28849.7	61368.7
FABP5	2049.84	60793.1
TRA2B	37469.1	60535.9
DDX51	18428.5	60019.7
GNAS	18876.6	59699.1
CD3EAP	27868.5	59221.4
SETD5	39417.5	59163.3
CTPS1	39886.5	59029.3
TBL2	33234.5	57950.1
CCT8	53368.9	57648.7
CAND1	54532.8	57647.9
DBN1	21675.1	57225.4
SMCHD1	40811.5	57050.5
SR-A1	25227.3	56703.9
FLNB	39777.3	56276.4
SKI	19664.2	56256.4
NOM1	27379.3	55004
MYO1B	20717.8	52899.1
TECR	37203.6	52631.2
CPSF7	32737.6	52509.4
UBAP2L	37584.1	52479.4
RBBP5	45697.2	51528.7
GARS	35672.8	51463.9
PHB	29987.2	51275.1
AGK	29054.5	51200.8
CDC73	38280.4	51004.1
FARSA	59051.5	50253.5
PAWR	51525.5	49757.1
VCP	27924.3	48923
MFAP1	24853.3	48898.1
CRNKL1	23496.8	48716.1
GPHN	325744	48404.4
PLEKHA6	14438.8	47370.4
TUBAL3	38054.8	46541.9
MAL2	22505.9	46506.1
PHF5A	20125	46387.7
SEC24C	125631	46226.6
TRIM27	30398.1	46120.5
NOC3L	22283.5	45799.3
GPATCH1	32297.2	45582.5
CCT4	20906.5	44608.4
ESYT1	12802.7	44466.2
CTR9	31162.1	44305.2
BAG2	27029.6	44302.5
RFC2	22275.9	43980.5
SRRM1	19616.3	43157.6
SLC1A5	23766.3	42876.7
PRKAR2A	12743.9	42240.8
EEF1G	40614	42228
WDR33	13587.5	41826.2
SART3	26885.7	40700.6
ESYT2	28140.7	40338.2
POP1	24988.6	40269.7
FASN	27998.1	39424.7
HIP1	19694.6	37695.5
RCN2	24939.5	37058
PSPC1	93812	36596.1
GGCT	3640.5	36579.6
PELP1	28787.9	35325.8
NDUFA4	34533.1	35238.5
ARPC3	13050.5	34719.4
HMMR	27287.3	34591.5
BOP1	21299.7	34494.3
MRPS17	19789.3	34172.1
DLG5	26085.8	34051.6
TEX10	18996.9	33500.4
DDX56	23798.8	33257.1
NAP1L1	11267.7	33200.6
ATP2A1	18697.6	32631.5
ZCCHC8	17317.8	32467
RBM15B	11434.9	32427.1
SIN3A	28303.7	32395.8
PPP1R12B	18295.9	32094.4
PDE4DIP	25456.5	31728.2
ACSL3	9290.57	31549.6
AP2S1	22404.9	31249.3
GSR	9185.57	30963
KIF2A	24979.7	30776.8
HSPH1	19188.8	30585.7
COMT	29564	30135.9
UGDH	41834.3	29970.5
DDX50	16412.2	29917.3
GTF3C1	65690.4	29488.7
CLCN6	3510.81	29483.8
MRPS31	13763.9	28834.4
ARPC5L	11386.3	28652.9
NOL11	6120.89	28433.7
URB1	13269.5	28164
HSPA4	28712.2	27861.7
MCM4	24480.3	27816.4
LACTB	7992.06	27741.7
PURB	2785790	27655.7
NPEPPS	14125.3	27529
DOCK8	14214.7	27520.5
ZBTB11	20490.2	27235.9
MYEF2	645605	26894
CHD3	2241.17	26398.3
NUP50	19727.5	26365.9
PPIA	17699.7	26236.5
LUZP1	27905.9	26105.9
LRRC47	28180.9	26104.1
ATP5I	13708.5	26093.8
NCAPD3	13720.1	25631.9
LYZ	5206.42	25369.5
HACD3	4154.88	24471
CHCHD3	12849.1	24284.3
CANX	11415.9	24152.6
MPHOSPH10	9337.1	23923.8
TSR1	17430.2	23405.1
RAB5C	14079.5	23348.9
POLRMT	20214.3	23276.2
XRCC1	10606.5	23094.4
GAK	14286.3	23092.1
FAM111B	11544.1	23019
STAG2	10552.1	22733.3
KTN1	15843.1	22346
RCL1	21828.8	22030.6
POLR1A	3764.62	20695.4
LLPH	8608.92	20630.8
RSBN1L	11835.3	20204.4
DRG2	10478.9	20022.6
SMARCC2	18872.3	19947.2
CDK11A	25688.6	19331
SSR3	14309.8	19104.8
PBRM1	4958.13	18976
MYO18A	24599.1	18945.2
DNAJA2	7319.54	18845.7
SNX9	9118.47	18770.8
LSG1	12185.5	18570.9
NR1D2	35677.8	18375.1
SLC25A22	10338.5	17676.2
UBAP2	9434.81	17654.6
WBP11	11928.6	17409
FLII	6333.42	17134.2
YTHDC2	6942.3	17111
RPN2	10903	17108.2
CNP	6180.58	16697.9
CCT5	15525.5	16425.8
CAMSAP3	14043.9	16308.9
AKAP8L	11086.8	16296.3
EIF4G1	9358.8	15232.4
DNAJA1	16667.5	15046.5
EPM2AIP1	15570.1	14948.9
TARS2	9191.06	14711.6
ESF1	5216.44	14683.1
SNAP23	3292.4	14651.2
TARDBP	7674.48	14628.9
TOX3	6568.61	14098
POM121C	5230.34	14095.7
NUP210	6568.03	14053.3
INPP5K	8015.29	13923.9
LMTK2	5689.36	13665.6
PHC3	2452.58	13432.2
NTPCR	10514.9	13392.1
NDUFB4	8109.85	13284.6
NUP62	8571.38	13239
DNAJC19	8159.01	12700.2
DHX36	8625.33	12610.3
YES1	11547.7	12325.8
GANAB	3005.78	11866.3
PNPLA6	7008.03	11706.9
FAM91A1	10801.3	11636.9
UBA1	10178.9	11358.6
BCAS2	7036.32	11267.5
DDX42	3376.86	11011.5
AATF	5943.86	10587.6
IMP3	2792.67	10582.9
PPFIA1	3840.23	10493.3
UNC45A	3394.24	10452.4
MSI1	16237.7	10031.3
SMARCA4	5399.63	9901.17
KIF5A	10235.6	9841.66
C6orf132	6698.34	9772.19
RAB13	5543.05	9665.28
MCM6	2833.12	9603.97
KANK2	4732.7	9602.68
PPP1R9B	3846.74	9557.57
STMN1	3126.41	9438.21
LARP4B	3588.11	9360.49
MRPL23	11698.9	9355.82
IRGM	4216.01	9276.41
EXOC4	9724.33	9209.49
TJP1	4471.94	8961.95
TOP2A	8527.53	8805.95
POLR2D	3181.65	8774.26
VDAC3	4080.54	8735.04
RALBP1	4065.75	8731.7
USP9X	6994.51	8448.95
LARS	3811.61	8160.14
NEURL4	8127.77	8156.07
BUD31	2062.35	8080.53
MYO5C	42465.2	7979.34
MMAB	5497.42	7960.77
LEMD3	2448.07	7929.49
CKAP5	6315.49	7811.81
ERCC3	3669.63	7704
BANF1	3612.01	7650.72
CLPP	19345.9	7544.81
GRPEL1	4493.93	7527.19
NOL8	4856.58	7000.81
OSBPL8	5213.33	6950.49
ECM1	2314.89	6882.16
JMJD1C	6062.95	6687.39
MAP1S	2275.76	6579.18
COPB2	4141.03	5894.47
PDZD11	3006.11	5738.03
RAB7A	3821.01	5539.48
NUP88	3219.34	4990.23
ATP2B4	2998.19	4808.36
CDC42BPG	8350.29	4451.04
DDX31	2480.35	3631.42
HOXA3	12610.7	3003.59
PAPD5	4290.81	2613.89
